# Supplementary material for: 6,6′-Dimeth­oxy-2,2′-[pyridine-2,3-diylbis(nitrilo­methyl­idyne)]diphenol
Source: Acta Crystallogr Sect E Struct Rep Online. 2009 Dec 9;66(Pt 1):o70. doi: 10.1107/S160053680905020X (PMC2980064; doi:10.1107/S160053680905020X)
Supplement: Supplementary file 1 [file e-66-00o70-sup1.cif]

##############################################################################
###                                                                        ###
###        Electronic paper (Acta Crystallographica Section E)             ###
###                                                                        ###
##############################################################################
#                                                                            #
# This CIF contains the data in a paper accepted for publication in Acta     #
# Crystallographica Section E. It conforms to the requirements of Notes      #
# for Authors for Section E, and has been peer reviewed under the auspices   #
# of the IUCr Commission on Journals.                                        #
#                                                                            #
# Full details of the Crystallographic Information File format               #
# are given in the paper "The Crystallographic Information File (CIF):       #
# a New Standard Archive File for Crystallography" by S. R. Hall, F. H.      #
# Allen and I. D. Brown [Acta Cryst. (1991), A47, 655-685].                  #
#                                                                            #
# The current version of the core CIF dictionary is obtainable from          #
# ftp://ftp.iucr.org/pub/cif_core.dic. The current version number is 2.4.    #
#                                                                            #
# Software is freely available for graphical display of the structure(s) in  #
# this CIF.  For information consult the CIF home page http://www.iucr.org/  #
# cif/home.html                                                              #
#                                                                            #
# This file may be used for bona fide research purposes within the           #
# scientific community so long as proper attribution is given to the journal # 
# article from which it was obtained.                                        #
#                                                                            #
##############################################################################
                                             
data_I
_audit_creation_method     SHELXL-97
_chemical_name_systematic
;
6,6'-Dimethoxy-2,2'-[pyridine-2,3-diylbis(nitrilomethylidyne)]diphenol
;
_chemical_name_common     ?
_chemical_formula_moiety     'C21 H19 N3 O4'
_chemical_formula_sum     'C21 H19 N3 O4'
_chemical_formula_iupac     'C21 H19 N3 O4'
_chemical_formula_weight     377.39
_chemical_melting_point     ?
_symmetry_cell_setting     monoclinic
_symmetry_space_group_name_H-M     'P 21/c'
_symmetry_space_group_name_Hall     '-P 2ybc'
loop_
    _symmetry_equiv_pos_as_xyz
    'x, y, z'
    '-x, y+1/2, -z+1/2'
    '-x, -y, -z'
    'x, -y-1/2, z-1/2'
_cell_length_a     6.7006(9)
_cell_length_b     16.699(2)
_cell_length_c     17.490(2)
_cell_angle_alpha     90.00
_cell_angle_beta     98.772(2)
_cell_angle_gamma     90.00
_cell_volume     1934.2(5)
_cell_formula_units_Z     4
_cell_measurement_reflns_used     1473
_cell_measurement_theta_min     2.398
_cell_measurement_theta_max     22.141
_cell_measurement_temperature     293(2)
_exptl_crystal_description     needle
_exptl_crystal_colour     yellow
_exptl_crystal_size_max     0.25
_exptl_crystal_size_mid     0.21
_exptl_crystal_size_min     0.19
_exptl_crystal_density_diffrn     1.296
_exptl_crystal_density_meas     ?
_exptl_crystal_density_method     'not measured'
_exptl_crystal_F_000     792
_exptl_absorpt_coefficient_mu     0.091
_exptl_absorpt_correction_type     multi-scan
_exptl_absorpt_process_details     '(SADABS; Sheldrick, 2008a)'
_exptl_absorpt_correction_T_min     0.9775
_exptl_absorpt_correction_T_max     0.9828
_exptl_special_details
;
;
_diffrn_ambient_temperature     293(2)
_diffrn_radiation_type     MoK\a
_diffrn_radiation_wavelength     0.71073
_diffrn_radiation_source     'fine-focus sealed tube'
_diffrn_radiation_monochromator     graphite
_diffrn_measurement_device_type     'Bruker APEXII CCD area-detector'
_diffrn_measurement_method     '\f and \w scans'
_diffrn_detector_area_resol_mean     ?
_diffrn_reflns_number     9149
_diffrn_reflns_av_R_equivalents     0.0385
_diffrn_reflns_av_sigmaI/netI     0.0472
_diffrn_reflns_theta_min     1.70
_diffrn_reflns_theta_max     24.85
_diffrn_reflns_theta_full     24.85
_diffrn_measured_fraction_theta_max     0.985
_diffrn_measured_fraction_theta_full     0.985
_diffrn_reflns_limit_h_min     -7
_diffrn_reflns_limit_h_max     7
_diffrn_reflns_limit_k_min     -16
_diffrn_reflns_limit_k_max     19
_diffrn_reflns_limit_l_min     -18
_diffrn_reflns_limit_l_max     20
_diffrn_standards_number     ?
_diffrn_standards_interval_count     ?
_diffrn_standards_interval_time     ?
_diffrn_standards_decay_%     ?
_refine_special_details
;
Refinement of <i>F</i>^2^ against ALL reflections. The weighted <i>R</i>-factor
<i>wR</i> and goodness of fit <i>S</i> are based on <i>F</i>^2^, conventional
<i>R</i>-factors <i>R</i> are based on <i>F</i>, with <i>F</i> set to zero for
negative <i>F</i>^2^. The threshold expression of <i>F</i>^2^ >
\s(<i>F</i>^2^) is used only for calculating <i>R</i>-factors(gt) <i>etc</i>.
and is not relevant to the choice of reflections for refinement.
<i>R</i>-factors based on <i>F</i>^2^ are statistically about twice as large
as those based on <i>F</i>, and <i>R</i>- factors based on ALL data will be
even larger.
;
_reflns_number_total     3293
_reflns_number_gt     1929
_reflns_threshold_expression     I>2\s(I)
_refine_ls_structure_factor_coef     Fsqd
_refine_ls_matrix_type     full
_refine_ls_R_factor_all     0.1044
_refine_ls_R_factor_gt     0.0598
_refine_ls_wR_factor_gt     0.1538
_refine_ls_wR_factor_ref     0.1840
_refine_ls_goodness_of_fit_ref     1.037
_refine_ls_restrained_S_all     1.037
_refine_ls_number_reflns     3293
_refine_ls_number_parameters     257
_refine_ls_number_restraints     0
_refine_ls_hydrogen_treatment     constr
_refine_ls_weighting_scheme     calc
_refine_ls_weighting_details
         'calc w=1/[\s^2^(Fo^2^)+(0.0889P)^2^+0.4093P] where P=(Fo^2^+2Fc^2^)/3'
_atom_sites_solution_hydrogens     geom
_atom_sites_solution_primary     direct
_atom_sites_solution_secondary     difmap
_refine_ls_shift/su_max     0.001
_refine_ls_shift/su_mean     0.000
_refine_diff_density_max     0.398
_refine_diff_density_min     -0.443
_refine_ls_extinction_method     none
_refine_ls_extinction_coef     ?
loop_
    _atom_type_symbol
    _atom_type_description
    _atom_type_scat_dispersion_real
    _atom_type_scat_dispersion_imag
    _atom_type_scat_source
    'C' 'C' 0.0033 0.0016
                         'International Tables Vol C Tables 4.2.6.8 and 6.1.1.4'
    'H' 'H' 0.0000 0.0000
                         'International Tables Vol C Tables 4.2.6.8 and 6.1.1.4'
    'N' 'N' 0.0061 0.0033
                         'International Tables Vol C Tables 4.2.6.8 and 6.1.1.4'
    'O' 'O' 0.0106 0.0060
                         'International Tables Vol C Tables 4.2.6.8 and 6.1.1.4'
_computing_data_collection     'APEX2 (Bruker, 2004)'
_computing_cell_refinement     'SAINT-Plus (Bruker, 2001)'
_computing_data_reduction     'SAINT-Plus (Bruker, 2001)'
_computing_structure_solution     'SHELXS97 (Sheldrick, 2008b)'
_computing_structure_refinement     'SHELXL97 (Sheldrick, 2008b)'
_computing_molecular_graphics     'SHELXTL (Sheldrick, 2008b)'
_computing_publication_material     'SHELXTL (Sheldrick, 2008b)'
loop_
    _atom_site_type_symbol
    _atom_site_label
    _atom_site_fract_x
    _atom_site_fract_y
    _atom_site_fract_z
    _atom_site_U_iso_or_equiv
    _atom_site_adp_type
    _atom_site_calc_flag
    _atom_site_refinement_flags
    _atom_site_occupancy
    _atom_site_disorder_assembly
    _atom_site_disorder_group
    O O1 0.0595(3) 0.84140(12) 0.30034(13) 0.0651(6) Uani d . 1 . .
    H H1 0.0164 0.8097 0.3297 0.098 Uiso calc R 1 . .
    O O2 0.1593(4) 0.95259(14) 0.20681(15) 0.0796(8) Uani d . 1 . .
    O O3 0.2804(3) 0.84262(13) 0.49519(12) 0.0597(6) Uani d . 1 . .
    H H3 0.1757 0.8164 0.4888 0.090 Uiso calc R 1 . .
    O O4 0.6184(3) 0.91857(13) 0.53308(12) 0.0627(6) Uani d . 1 . .
    N N1 -0.1950(4) 0.78816(15) 0.39342(14) 0.0500(6) Uani d . 1 . .
    N N2 0.0306(4) 0.73504(13) 0.52610(15) 0.0521(6) Uani d . 1 . .
    N N3 -0.4678(4) 0.69480(18) 0.41075(18) 0.0764(9) Uani d . 1 . .
    C C1 -0.2765(5) 0.72718(19) 0.4364(2) 0.0616(9) Uani d . 1 . .
    C C2 -0.1580(5) 0.69766(19) 0.5039(2) 0.0609(9) Uani d . 1 . .
    C C3 -0.2348(6) 0.63538(19) 0.5445(2) 0.0692(10) Uani d . 1 . .
    H H3A -0.1586 0.6151 0.5892 0.083 Uiso calc R 1 . .
    C C4 -0.4230(5) 0.6040(2) 0.5184(2) 0.0695(10) Uani d . 1 . .
    H H4 -0.4725 0.5626 0.5457 0.083 Uiso calc R 1 . .
    C C5 -0.5373(6) 0.6328(2) 0.4533(2) 0.0688(10) Uani d . 1 . .
    H H5 -0.6641 0.6108 0.4369 0.083 Uiso calc R 1 . .
    C C6 -0.2355(4) 0.91289(17) 0.32671(16) 0.0498(7) Uani d . 1 . .
    C C7 -0.0614(4) 0.90562(17) 0.29041(16) 0.0484(7) Uani d . 1 . .
    C C8 -0.0096(5) 0.96657(19) 0.24156(17) 0.0546(8) Uani d . 1 . .
    C C9 -0.1249(6) 1.0343(2) 0.2327(2) 0.0692(10) Uani d . 1 . .
    H H9 -0.0909 1.0754 0.2012 0.083 Uiso calc R 1 . .
    C C10 -0.2936(6) 1.0428(2) 0.2704(2) 0.0818(11) Uani d . 1 . .
    H H10 -0.3687 1.0899 0.2644 0.098 Uiso calc R 1 . .
    C C11 -0.3493(5) 0.9826(2) 0.3159(2) 0.0739(10) Uani d . 1 . .
    H H11 -0.4636 0.9885 0.3397 0.089 Uiso calc R 1 . .
    C C12 -0.3019(5) 0.84972(19) 0.37466(16) 0.0521(8) Uani d . 1 . .
    H H12 -0.4259 0.8548 0.3919 0.062 Uiso calc R 1 . .
    C C13 0.2168(7) 1.0121(3) 0.1557(3) 0.1097(16) Uani d . 1 . .
    H H13A 0.1166 1.0151 0.1103 0.165 Uiso calc R 1 . .
    H H13B 0.3447 0.9980 0.1411 0.165 Uiso calc R 1 . .
    H H13C 0.2279 1.0631 0.1813 0.165 Uiso calc R 1 . .
    C C14 0.3338(5) 0.76176(16) 0.61150(16) 0.0486(7) Uani d . 1 . .
    C C15 0.3942(4) 0.82084(16) 0.56241(16) 0.0449(7) Uani d . 1 . .
    C C16 0.5794(4) 0.86010(17) 0.58366(16) 0.0473(7) Uani d . 1 . .
    C C17 0.7038(5) 0.8378(2) 0.65066(18) 0.0590(8) Uani d . 1 . .
    H H17 0.8286 0.8626 0.6639 0.071 Uiso calc R 1 . .
    C C18 0.6446(5) 0.7784(2) 0.69882(19) 0.0663(9) Uani d . 1 . .
    H H18 0.7296 0.7642 0.7439 0.080 Uiso calc R 1 . .
    C C19 0.4630(6) 0.74141(19) 0.68010(19) 0.0642(9) Uani d . 1 . .
    H H19 0.4237 0.7024 0.7127 0.077 Uiso calc R 1 . .
    C C20 0.1429(5) 0.72198(18) 0.59146(19) 0.0562(8) Uani d . 1 . .
    H H20 0.0997 0.6862 0.6263 0.067 Uiso calc R 1 . .
    C C21 0.8030(5) 0.9613(2) 0.5508(2) 0.0764(10) Uani d . 1 . .
    H H21A 0.8104 0.9855 0.6010 0.115 Uiso calc R 1 . .
    H H21B 0.8090 1.0022 0.5127 0.115 Uiso calc R 1 . .
    H H21C 0.9142 0.9251 0.5508 0.115 Uiso calc R 1 . .
loop_
    _atom_site_aniso_label
    _atom_site_aniso_U_11
    _atom_site_aniso_U_22
    _atom_site_aniso_U_33
    _atom_site_aniso_U_12
    _atom_site_aniso_U_13
    _atom_site_aniso_U_23
    O1 0.0634(14) 0.0594(14) 0.0767(16) 0.0037(11) 0.0238(12) 0.0013(11)
    O2 0.0888(18) 0.0737(16) 0.0857(17) -0.0129(13) 0.0431(15) 0.0000(13)
    O3 0.0569(14) 0.0611(14) 0.0566(13) -0.0124(10) -0.0058(11) 0.0136(10)
    O4 0.0603(14) 0.0705(14) 0.0561(13) -0.0203(11) 0.0054(10) 0.0077(11)
    N1 0.0526(15) 0.0518(15) 0.0452(14) -0.0090(12) 0.0067(12) -0.0050(12)
    N2 0.0538(16) 0.0436(13) 0.0595(17) -0.0028(11) 0.0103(13) 0.0042(12)
    N3 0.077(2) 0.075(2) 0.079(2) -0.0199(16) 0.0192(17) -0.0153(16)
    C1 0.064(2) 0.059(2) 0.065(2) -0.0197(17) 0.0220(18) -0.0158(17)
    C2 0.065(2) 0.0572(19) 0.065(2) -0.0172(17) 0.0225(18) -0.0119(17)
    C3 0.079(2) 0.0536(19) 0.078(2) -0.0128(17) 0.0222(19) 0.0057(17)
    C4 0.073(2) 0.064(2) 0.075(3) -0.0230(19) 0.024(2) -0.0108(19)
    C5 0.071(2) 0.066(2) 0.073(2) -0.0255(18) 0.021(2) -0.0150(19)
    C6 0.0500(18) 0.0562(18) 0.0426(16) 0.0026(14) 0.0048(13) -0.0032(14)
    C7 0.0541(18) 0.0462(17) 0.0439(17) -0.0047(14) 0.0048(14) -0.0100(14)
    C8 0.0592(19) 0.0589(19) 0.0462(18) -0.0128(16) 0.0097(15) -0.0099(15)
    C9 0.089(3) 0.060(2) 0.056(2) -0.0070(19) 0.0038(19) 0.0060(16)
    C10 0.086(3) 0.070(2) 0.090(3) 0.019(2) 0.016(2) 0.015(2)
    C11 0.070(2) 0.074(2) 0.081(3) 0.0126(19) 0.0208(19) 0.005(2)
    C12 0.0511(18) 0.064(2) 0.0417(17) -0.0053(16) 0.0087(14) -0.0109(15)
    C13 0.138(4) 0.103(3) 0.104(3) -0.029(3) 0.070(3) 0.011(3)
    C14 0.0553(19) 0.0439(16) 0.0463(18) 0.0002(14) 0.0066(14) 0.0010(14)
    C15 0.0475(17) 0.0463(16) 0.0398(16) 0.0043(13) 0.0035(13) 0.0029(13)
    C16 0.0494(18) 0.0504(17) 0.0429(17) -0.0016(14) 0.0092(14) -0.0024(14)
    C17 0.0512(19) 0.070(2) 0.054(2) 0.0026(16) 0.0015(15) -0.0093(16)
    C18 0.073(2) 0.072(2) 0.0492(19) 0.0068(19) -0.0065(17) 0.0083(17)
    C19 0.084(3) 0.0557(19) 0.051(2) 0.0035(18) 0.0050(18) 0.0115(16)
    C20 0.071(2) 0.0481(17) 0.052(2) -0.0018(15) 0.0177(17) 0.0073(15)
    C21 0.061(2) 0.080(2) 0.087(3) -0.0251(19) 0.0094(19) 0.002(2)
_geom_special_details
;
All e.s.d.'s (except the e.s.d. in the dihedral angle between two l.s. planes)
are estimated using the full covariance matrix. The cell e.s.d.'s are taken
into account individually in the estimation of e.s.d.'s in distances, angles
and torsion angles; correlations between e.s.d.'s in cell parameters are only
used when they are defined by crystal symmetry. An approximate (isotropic)
treatment of cell e.s.d.'s is used for estimating e.s.d.'s involving l.s.
planes.
;
loop_
    _geom_bond_atom_site_label_1
    _geom_bond_atom_site_label_2
    _geom_bond_site_symmetry_2
    _geom_bond_distance
    _geom_bond_publ_flag
    O1 C7 . 1.340(3) ?
    O1 H1 . 0.8200 ?
    O2 C8 . 1.383(4) ?
    O2 C13 . 1.428(4) ?
    O3 C15 . 1.350(3) ?
    O3 H3 . 0.8200 ?
    O4 C16 . 1.369(3) ?
    O4 C21 . 1.421(4) ?
    N1 C12 . 1.267(4) ?
    N1 C1 . 1.423(4) ?
    N2 C20 . 1.288(4) ?
    N2 C2 . 1.410(4) ?
    N3 C5 . 1.397(4) ?
    N3 C1 . 1.400(4) ?
    C1 C2 . 1.408(5) ?
    C2 C3 . 1.401(4) ?
    C3 C4 . 1.377(5) ?
    C3 H3A . 0.9300 ?
    C4 C5 . 1.359(5) ?
    C4 H4 . 0.9300 ?
    C5 H5 . 0.9300 ?
    C6 C11 . 1.389(4) ?
    C6 C7 . 1.416(4) ?
    C6 C12 . 1.459(4) ?
    C7 C8 . 1.406(4) ?
    C8 C9 . 1.366(5) ?
    C9 C10 . 1.400(5) ?
    C9 H9 . 0.9300 ?
    C10 C11 . 1.369(5) ?
    C10 H10 . 0.9300 ?
    C11 H11 . 0.9300 ?
    C12 H12 . 0.9300 ?
    C13 H13A . 0.9600 ?
    C13 H13B . 0.9600 ?
    C13 H13C . 0.9600 ?
    C14 C15 . 1.407(4) ?
    C14 C19 . 1.410(4) ?
    C14 C20 . 1.436(4) ?
    C15 C16 . 1.402(4) ?
    C16 C17 . 1.382(4) ?
    C17 C18 . 1.397(4) ?
    C17 H17 . 0.9300 ?
    C18 C19 . 1.360(5) ?
    C18 H18 . 0.9300 ?
    C19 H19 . 0.9300 ?
    C20 H20 . 0.9300 ?
    C21 H21A . 0.9600 ?
    C21 H21B . 0.9600 ?
    C21 H21C . 0.9600 ?
loop_
    _geom_angle_atom_site_label_1
    _geom_angle_atom_site_label_2
    _geom_angle_atom_site_label_3
    _geom_angle_site_symmetry_1
    _geom_angle_site_symmetry_3
    _geom_angle
    _geom_angle_publ_flag
    C7 O1 H1 . . 109.5 ?
    C8 O2 C13 . . 118.3(3) ?
    C15 O3 H3 . . 109.5 ?
    C16 O4 C21 . . 117.5(2) ?
    C12 N1 C1 . . 118.0(3) ?
    C20 N2 C2 . . 123.2(3) ?
    C5 N3 C1 . . 118.6(3) ?
    N3 C1 C2 . . 120.3(3) ?
    N3 C1 N1 . . 120.9(3) ?
    C2 C1 N1 . . 118.7(3) ?
    C3 C2 C1 . . 118.8(3) ?
    C3 C2 N2 . . 124.9(3) ?
    C1 C2 N2 . . 116.3(3) ?
    C4 C3 C2 . . 120.2(4) ?
    C4 C3 H3A . . 119.9 ?
    C2 C3 H3A . . 119.9 ?
    C5 C4 C3 . . 120.9(3) ?
    C5 C4 H4 . . 119.5 ?
    C3 C4 H4 . . 119.5 ?
    C4 C5 N3 . . 121.1(3) ?
    C4 C5 H5 . . 119.4 ?
    N3 C5 H5 . . 119.4 ?
    C11 C6 C7 . . 118.9(3) ?
    C11 C6 C12 . . 118.4(3) ?
    C7 C6 C12 . . 122.7(3) ?
    O1 C7 C8 . . 117.2(3) ?
    O1 C7 C6 . . 122.3(3) ?
    C8 C7 C6 . . 120.5(3) ?
    C9 C8 O2 . . 125.2(3) ?
    C9 C8 C7 . . 118.7(3) ?
    O2 C8 C7 . . 116.1(3) ?
    C8 C9 C10 . . 120.9(3) ?
    C8 C9 H9 . . 119.5 ?
    C10 C9 H9 . . 119.5 ?
    C11 C10 C9 . . 120.7(3) ?
    C11 C10 H10 . . 119.6 ?
    C9 C10 H10 . . 119.6 ?
    C10 C11 C6 . . 120.1(3) ?
    C10 C11 H11 . . 120.0 ?
    C6 C11 H11 . . 120.0 ?
    N1 C12 C6 . . 121.7(3) ?
    N1 C12 H12 . . 119.1 ?
    C6 C12 H12 . . 119.1 ?
    O2 C13 H13A . . 109.5 ?
    O2 C13 H13B . . 109.5 ?
    H13A C13 H13B . . 109.5 ?
    O2 C13 H13C . . 109.5 ?
    H13A C13 H13C . . 109.5 ?
    H13B C13 H13C . . 109.5 ?
    C15 C14 C19 . . 119.5(3) ?
    C15 C14 C20 . . 120.3(3) ?
    C19 C14 C20 . . 120.3(3) ?
    O3 C15 C16 . . 117.7(2) ?
    O3 C15 C14 . . 122.9(3) ?
    C16 C15 C14 . . 119.4(3) ?
    O4 C16 C17 . . 126.2(3) ?
    O4 C16 C15 . . 114.2(2) ?
    C17 C16 C15 . . 119.6(3) ?
    C16 C17 C18 . . 120.8(3) ?
    C16 C17 H17 . . 119.6 ?
    C18 C17 H17 . . 119.6 ?
    C19 C18 C17 . . 120.3(3) ?
    C19 C18 H18 . . 119.9 ?
    C17 C18 H18 . . 119.9 ?
    C18 C19 C14 . . 120.4(3) ?
    C18 C19 H19 . . 119.8 ?
    C14 C19 H19 . . 119.8 ?
    N2 C20 C14 . . 121.1(3) ?
    N2 C20 H20 . . 119.5 ?
    C14 C20 H20 . . 119.5 ?
    O4 C21 H21A . . 109.5 ?
    O4 C21 H21B . . 109.5 ?
    H21A C21 H21B . . 109.5 ?
    O4 C21 H21C . . 109.5 ?
    H21A C21 H21C . . 109.5 ?
    H21B C21 H21C . . 109.5 ?
loop_
    _geom_hbond_atom_site_label_D
    _geom_hbond_atom_site_label_H
    _geom_hbond_atom_site_label_A
    _geom_hbond_site_symmetry_A
    _geom_hbond_distance_DH
    _geom_hbond_distance_HA
    _geom_hbond_distance_DA
    _geom_hbond_angle_DHA
    O1 H1 N1 . 0.82 1.96 2.683(3) 145.8
    O3 H3 N2 . 0.82 1.85 2.568(3) 146.1
data_global
_journal_date_recd_electronic     2009-11-19
_journal_date_accepted     2009-11-22
_journal_name_full     'Acta Crystallographica, Section E'
_journal_year     2010
_journal_volume     66
_journal_issue      1
_journal_page_first     o70
_journal_page_last     o70
_journal_paper_category     QO
_journal_coeditor_code     HG2604
_publ_contact_author_name     'Qiuhong Li'
_publ_contact_author_address
;
College of Materials Science and Engineering
Shandong University of Technology
Zibo 255049
P.R.China
;
_publ_contact_author_email     bingxueer79@163.com
_publ_contact_author_Phone     '86 531 88564464'
_publ_section_title
;
6,6'-Dimethoxy-2,2'-[pyridine-2,3-diylbis(nitrilomethylidyne)]diphenol
;
loop_
    _publ_author_name
    _publ_author_address
    'Qiuhong Li'
;
College of Materials Science and Engineering
Shandong University of Technology
Zibo 255049
People's Republic of China
;
