# Supplementary material for: 6,6′-Dimeth­oxy-2,2′-[pyridine-2,3-diylbis(nitrilo­methyl­idyne)]diphenol
Source: Acta Crystallogr Sect E Struct Rep Online. 2009 Dec 9;66(Pt 1):o70. doi: 10.1107/S160053680905020X (PMC2980064; doi:10.1107/S160053680905020X)
Supplement: Supplementary file 2 [file e-66-00o70-Isup2.hkl]

# 
# h,k,l, Fc-squared, Fo-squared, sigma(Fo-squared) and status flag 
# 
data_I
_shelx_title ' test in P2(1)/c' 
_shelx_refln_list_code          4 
_shelx_F_calc_maximum      170.95 
_exptl_crystal_F_000       792.00 
_reflns_d_resolution_high  0.8456 
 
loop_ 
 _symmetry_equiv_pos_as_xyz 
 'x, y, z' 
 '-x, y+1/2, -z+1/2' 
 '-x, -y, -z' 
 'x, -y-1/2, z-1/2' 
 
_cell_length_a     6.7006 
_cell_length_b    16.6992 
_cell_length_c    17.4902 
_cell_angle_alpha  90.000 
_cell_angle_beta   98.772 
_cell_angle_gamma  90.000 
 
_shelx_F_squared_multiplier     1.000 
 
loop_ 
 _refln_index_h 
 _refln_index_k 
 _refln_index_l 
 _refln_F_squared_calc 
 _refln_F_squared_meas 
 _refln_F_squared_sigma 
 _refln_observed_status 
   1   0   0      890.40      791.05     24.18 o 
   2   0   0     2641.65     2901.73     82.10 o 
   3   0   0      120.41      145.59     11.05 o 
   4   0   0       25.01       16.09      6.10 o 
   5   0   0       57.16       48.51      9.63 o 
   6   0   0        4.81       -2.80      5.29 o 
   7   0   0       21.98       35.04     13.45 o 
   1   1   0     4816.82     4534.32     85.64 o 
   2   1   0      758.50      470.70     82.25 o 
   3   1   0     1300.09     1544.18     35.18 o 
   4   1   0      535.42      419.25     26.12 o 
   5   1   0        3.51       10.93      4.75 o 
   6   1   0        0.69       -2.37      4.99 o 
   7   1   0        2.12       -3.87     11.99 o 
   0   2   0     3271.69     3558.07     95.31 o 
   1   2   0     2375.65     2225.98     34.73 o 
   2   2   0      419.15      372.81      8.84 o 
   3   2   0      126.12      143.14     11.94 o 
   4   2   0      104.72       94.46     11.22 o 
   5   2   0      112.72       96.36     15.52 o 
   6   2   0       10.61        0.58      3.92 o 
   7   2   0       11.07       26.44      9.29 o 
   1   3   0     1101.62     1105.05     16.00 o 
   2   3   0      969.66     1099.36     17.15 o 
   3   3   0     1389.22     1641.13     29.47 o 
   4   3   0        0.56       -0.14      2.86 o 
   5   3   0      108.74      113.62     11.24 o 
   6   3   0      159.40      189.87     10.85 o 
   7   3   0        1.50        6.86      7.49 o 
   0   4   0     1535.39     1728.23     33.51 o 
   1   4   0     2082.93     2092.92     33.36 o 
   2   4   0      179.99      168.25      4.93 o 
   3   4   0       84.32       75.52      4.47 o 
   4   4   0       42.60       39.87      4.31 o 
   5   4   0       21.50       21.59      4.24 o 
   6   4   0      461.43      437.70     19.59 o 
   7   4   0        5.26        5.59      6.70 o 
   1   5   0      125.74      143.14      5.42 o 
   2   5   0       91.09       80.01      3.37 o 
   3   5   0        5.04        8.76      2.08 o 
   4   5   0        0.62        6.05      2.62 o 
   5   5   0       52.97       62.05      7.69 o 
   6   5   0      202.73      224.93     14.67 o 
   7   5   0       23.40       32.76      9.20 o 
   1   6   0        0.08       -1.22      1.65 o 
   2   6   0      392.86      500.98      9.54 o 
   3   6   0       10.71        9.95      3.51 o 
   4   6   0       52.73       49.99      6.21 o 
   5   6   0       99.52       90.10      8.29 o 
   6   6   0       10.96        6.26      5.85 o 
   7   6   0       39.70       26.63     14.16 o 
   1   7   0      680.10      731.92     14.61 o 
   2   7   0       28.53       26.73      3.51 o 
   3   7   0       88.09      107.88      4.70 o 
   4   7   0       45.32       49.13      6.44 o 
   5   7   0        9.08        6.08      4.32 o 
   6   7   0        4.63       10.14      6.03 o 
   7   7   0       89.13       98.02     13.27 o 
   1   8   0      271.63      321.61     20.78 o 
   2   8   0       53.89       63.51      4.31 o 
   3   8   0      205.54      169.73      7.86 o 
   4   8   0      158.83      182.63      8.11 o 
   5   8   0       35.30       46.35      7.70 o 
   6   8   0        0.00        3.20      5.65 o 
   7   8   0        0.42        7.95     12.63 o 
   1   9   0      477.37      530.04     13.51 o 
   2   9   0      158.12      197.28      8.20 o 
   3   9   0      307.40      291.98     10.85 o 
   4   9   0        0.42        4.02      6.75 o 
   5   9   0       15.14        8.96      5.40 o 
   6   9   0        2.70        6.61     10.40 o 
   0  10   0      933.21      994.63     19.84 o 
   1  10   0       57.79       39.88      3.18 o 
   2  10   0       38.37       21.50      4.03 o 
   3  10   0      228.78      231.58      9.96 o 
   4  10   0       80.78      109.37      8.23 o 
   5  10   0       80.13       53.75      8.67 o 
   6  10   0        1.23        5.14      7.16 o 
   1  11   0      501.92      505.71     10.37 o 
   2  11   0       54.12       60.06      5.58 o 
   3  11   0       14.24       21.27      4.65 o 
   4  11   0       11.21       16.14      6.62 o 
   5  11   0       45.99       56.20      9.25 o 
   6  11   0       46.02       37.60     10.18 o 
   0  12   0        0.47        7.02      3.98 o 
   1  12   0       84.21       96.00      5.95 o 
   2  12   0       14.83       12.72      3.25 o 
   3  12   0      842.03      803.72     18.55 o 
   4  12   0        0.27       -0.44      3.54 o 
   5  12   0       33.01       15.92      5.80 o 
   6  12   0       49.97       40.05     10.44 o 
   1  13   0       12.77       22.89      6.23 o 
   2  13   0       18.46       17.11      6.36 o 
   3  13   0        1.01        0.41      3.60 o 
   4  13   0       16.88        9.29      4.69 o 
   5  13   0        1.12        0.28      4.36 o 
   0  14   0        0.66        5.51      4.36 o 
   1  14   0       25.00       16.26      5.47 o 
   2  14   0      170.44      171.43     12.23 o 
   3  14   0       26.38       23.07      4.99 o 
   4  14   0        5.57        3.59      4.24 o 
   5  14   0        0.28        6.94      5.23 o 
   1  15   0      393.29      387.33     14.29 o 
   2  15   0      128.65      130.26      9.45 o 
   3  15   0        4.18       13.14      4.51 o 
   4  15   0        0.44        1.12      4.63 o 
   5  15   0        1.26        4.17      6.43 o 
   0  16   0      410.02      426.06     27.18 o 
   1  16   0      165.97      156.77     10.24 o 
   2  16   0       69.97       82.15      8.51 o 
   3  16   0       58.36       74.25      8.68 o 
   4  16   0        0.64        9.47      5.67 o 
   1  17   0       34.27       53.87      9.11 o 
   2  17   0       35.59       45.01      7.31 o 
   3  17   0        2.18        8.25      5.64 o 
   0  18   0       26.40       21.05     10.40 o 
   1  18   0       14.05        4.76      6.34 o 
   2  18   0       15.32        5.42      5.49 o 
   3  18   0        1.62        1.66      5.16 o 
   1  19   0        4.83       -3.79      5.76 o 
   2  19   0        5.41        7.20      6.77 o 
  -7   1   1        8.56       14.18      7.32 o 
  -6   1   1        7.14       12.98      8.32 o 
  -5   1   1       75.49       92.41      8.67 o 
  -4   1   1       98.73      106.27      7.87 o 
  -3   1   1     1100.21     1140.83     27.93 o 
  -2   1   1     3366.10     3189.01     63.36 o 
  -1   1   1        9.05        4.73      2.54 o 
   0   1   1     2090.21     2409.44     65.60 o 
   1   1   1      687.15      773.65     16.91 o 
   2   1   1       97.30       90.02      7.78 o 
   3   1   1     1157.32     1093.40     26.83 o 
   4   1   1      570.10      545.28     14.49 o 
   5   1   1        2.14        3.17      4.23 o 
   6   1   1        9.57       12.59      6.87 o 
   7   1   1        0.77       -2.01      7.38 o 
  -7   2   1       69.58       54.27      8.46 o 
  -6   2   1       24.41       20.16      7.54 o 
  -5   2   1       88.85       81.61     12.41 o 
  -4   2   1      173.01      210.89     10.78 o 
  -2   2   1      418.91      441.04     10.24 o 
  -1   2   1     6195.56     5905.36    110.98 o 
   0   2   1     1325.52     1562.42     42.87 o 
   1   2   1     7486.18     7756.67    149.38 o 
   2   2   1        0.59       -1.91      1.53 o 
   3   2   1      238.82      291.41     16.84 o 
   4   2   1       43.71       43.54      4.63 o 
   5   2   1       16.53        7.86      5.24 o 
   6   2   1        2.50       -2.25      4.60 o 
   7   2   1        1.36       15.47      7.93 o 
  -7   3   1        2.81       -1.96     11.41 o 
  -6   3   1        5.06        4.52      4.17 o 
  -5   3   1       69.60       78.29      8.04 o 
  -4   3   1      848.63      861.44     25.51 o 
  -3   3   1      109.98      132.64      5.93 o 
  -2   3   1      193.15      148.72      4.92 o 
  -1   3   1      267.53      285.95     12.67 o 
   0   3   1      163.59      205.99      4.85 o 
   1   3   1       59.67       44.00      2.89 o 
   2   3   1     2143.25     1832.88     27.00 o 
   3   3   1     4348.31     4387.82     69.84 o 
   4   3   1      354.10      365.44     14.47 o 
   5   3   1        0.96        2.13      3.10 o 
   6   3   1       63.00       84.85      8.24 o 
   7   3   1       20.20        6.05      7.42 o 
  -7   4   1       18.81       26.26      8.64 o 
  -6   4   1        2.73        0.79      4.84 o 
  -5   4   1       34.42       33.55      5.82 o 
  -4   4   1       34.81       24.46      3.58 o 
  -3   4   1       13.21       23.86      4.63 o 
  -2   4   1      298.61      224.27      6.26 o 
  -1   4   1     6188.96     6307.06     72.54 o 
   0   4   1      195.97      240.69      6.49 o 
   1   4   1      601.05      587.24     12.03 o 
   2   4   1       16.00       12.69      1.77 o 
   3   4   1      136.07      143.86      5.51 o 
   4   4   1        0.11        1.39      3.25 o 
   5   4   1       12.12        6.30      4.63 o 
   6   4   1       18.90       33.05      8.13 o 
   7   4   1       14.64       18.64      8.30 o 
  -7   5   1        5.33       15.99      7.69 o 
  -6   5   1        0.27        5.69      6.25 o 
  -5   5   1       89.69       85.10      8.59 o 
  -4   5   1        3.33        0.85      2.74 o 
  -3   5   1       29.66       43.63      3.27 o 
  -2   5   1      785.95      750.17     12.98 o 
  -1   5   1     2848.19     2912.12     35.29 o 
   0   5   1      174.26      181.37      5.65 o 
   1   5   1       20.90       10.75      2.29 o 
   2   5   1        1.53       -0.61      2.21 o 
   3   5   1       49.87       35.89      3.19 o 
   5   5   1      241.06      223.99     12.50 o 
   6   5   1        3.05       -1.67      5.40 o 
   7   5   1        6.12        8.50     10.51 o 
  -7   6   1       10.43       18.20      8.13 o 
  -6   6   1       14.10       15.99      5.28 o 
  -5   6   1      185.49      179.82     11.24 o 
  -4   6   1       14.12       17.46      3.54 o 
  -3   6   1       26.97       41.03      3.21 o 
  -2   6   1      261.83      244.08      6.17 o 
  -1   6   1        3.98        4.02      2.02 o 
   0   6   1      112.23      104.14      3.72 o 
   1   6   1      938.12      950.02     15.38 o 
   2   6   1     2424.50     2539.22     42.48 o 
   3   6   1      574.00      508.20     10.92 o 
   4   6   1       25.18       36.95      6.13 o 
   5   6   1      123.37      134.28     10.77 o 
   6   6   1      169.20      170.48     13.39 o 
   7   6   1        7.76        3.46      7.00 o 
  -7   7   1      110.64      120.33     14.43 o 
  -6   7   1       23.70       17.92      5.09 o 
  -5   7   1      508.59      542.33     20.17 o 
  -4   7   1        9.09        5.80      3.10 o 
  -3   7   1      124.47      110.70      4.88 o 
  -2   7   1      248.75      279.00      7.95 o 
  -1   7   1       51.57       46.56      3.31 o 
   0   7   1      815.15      865.88     14.23 o 
   1   7   1      101.31      114.32      5.05 o 
   2   7   1      554.39      532.32     13.56 o 
   3   7   1        0.15        1.17      2.98 o 
   4   7   1       73.11       60.40      7.28 o 
   5   7   1        3.17        5.27      5.03 o 
   6   7   1       19.26       11.10      6.15 o 
   7   7   1       53.30       56.31     10.30 o 
  -7   8   1       11.35       11.38      9.04 o 
  -6   8   1      196.81      204.04     12.83 o 
  -5   8   1        0.27       -1.51      3.99 o 
  -4   8   1       19.43       13.33      5.82 o 
  -3   8   1      631.11      651.68     16.35 o 
  -2   8   1      901.58      917.07     17.06 o 
   0   8   1        7.45        4.42      1.63 o 
   1   8   1      184.84      197.94      9.51 o 
   2   8   1        2.84        2.47      2.43 o 
   3   8   1      533.48      576.65     15.54 o 
   4   8   1       96.06       87.03      9.94 o 
   5   8   1        5.58       12.32      5.13 o 
   6   8   1        1.10       -5.86      5.41 o 
   7   8   1        2.06       12.93     13.33 o 
  -7   9   1        5.15        5.04      8.36 o 
  -6   9   1       67.94       79.60     12.93 o 
  -5   9   1       19.85       38.05      6.29 o 
  -4   9   1       33.64       28.96      4.89 o 
  -3   9   1        1.12       -1.41      2.14 o 
  -2   9   1      316.34      279.38      8.45 o 
  -1   9   1      109.19      123.19      3.75 o 
   0   9   1     2826.22     2945.35     36.99 o 
   1   9   1        2.53        2.24      2.01 o 
   2   9   1      213.48      205.38      8.53 o 
   3   9   1       99.53      115.73      7.37 o 
   4   9   1      118.05      123.74     11.75 o 
   5   9   1        0.05       -0.31      6.59 o 
   6   9   1        0.39        2.22      5.84 o 
  -6  10   1       10.61        9.30      7.87 o 
  -5  10   1       24.20       27.01      5.25 o 
  -4  10   1       34.24       31.61      4.69 o 
  -3  10   1      276.36      265.74      9.29 o 
  -2  10   1        1.06        0.55      2.18 o 
  -1  10   1       56.33       41.19      3.20 o 
   0  10   1       23.46       26.17      2.38 o 
   1  10   1        1.94        0.42      1.95 o 
   2  10   1      208.31      239.61     21.51 o 
   3  10   1      201.13      186.01      9.25 o 
   4  10   1       46.71       55.40      7.08 o 
   5  10   1       23.67       20.66     11.05 o 
   6  10   1       15.58       14.43     14.14 o 
  -6  11   1        4.70        1.95      7.89 o 
  -5  11   1        2.03        6.71      4.59 o 
  -4  11   1        0.74        3.56      3.09 o 
  -3  11   1      209.95      201.51      7.65 o 
  -2  11   1       89.06       89.39      9.07 o 
  -1  11   1      191.11      188.74      6.10 o 
   0  11   1      304.02      317.34      6.79 o 
   1  11   1        2.50        2.12      2.31 o 
   2  11   1        7.57       12.02      3.63 o 
   3  11   1        9.06       13.40      4.18 o 
   4  11   1       56.14       47.43      6.62 o 
   5  11   1        3.59        5.90      8.09 o 
   6  11   1       32.74       33.41      9.11 o 
  -6  12   1        2.39       10.01      7.86 o 
  -5  12   1        0.52        3.70      4.19 o 
  -4  12   1      203.62      202.20      9.61 o 
  -3  12   1     1332.47     1276.11     24.87 o 
  -2  12   1        2.88        0.33      2.58 o 
  -1  12   1        0.59        4.40      2.74 o 
   0  12   1        0.08       -1.29      2.87 o 
   1  12   1       83.31      110.61      5.99 o 
   2  12   1        2.55        4.79      3.47 o 
   3  12   1       97.33       98.74      7.93 o 
   4  12   1      187.49      178.37     12.62 o 
   5  12   1        2.98        7.25      6.62 o 
   6  12   1        0.05       -4.01      6.46 o 
  -5  13   1       42.07       48.07      8.58 o 
  -4  13   1       57.36       62.62      6.56 o 
  -3  13   1       35.37       39.89      5.39 o 
  -2  13   1        8.78        6.44      2.97 o 
  -1  13   1      391.62      360.96     12.64 o 
   0  13   1      272.20      256.47      8.77 o 
   1  13   1       64.52       55.16      5.03 o 
   2  13   1       10.77        6.75      3.71 o 
   3  13   1       43.23       34.04      5.90 o 
   4  13   1        0.51        5.28      4.62 o 
   5  13   1        5.55        5.32      6.24 o 
  -5  14   1        0.29       -0.36      6.62 o 
  -4  14   1       32.08       40.50      6.69 o 
  -3  14   1       18.66       22.81      4.94 o 
  -2  14   1       45.05       36.72      4.98 o 
  -1  14   1        0.83        2.53      5.79 o 
   0  14   1       93.96       83.40      7.04 o 
   1  14   1       43.19       47.53      8.13 o 
   2  14   1      213.41      228.41     11.28 o 
   3  14   1       26.87       31.81      5.51 o 
   4  14   1        5.57        4.14      4.25 o 
   5  14   1        4.24       14.94      6.31 o 
  -5  15   1       15.87       25.54      8.22 o 
  -4  15   1        9.32        6.04      4.66 o 
  -3  15   1        0.53        0.11      3.95 o 
  -2  15   1      100.76      126.50      9.46 o 
  -1  15   1       11.29       10.46      4.59 o 
   0  15   1       40.06       41.72      7.84 o 
   1  15   1       15.32       10.49      4.78 o 
   2  15   1       51.99       59.18      7.36 o 
   3  15   1       29.97       38.14      7.35 o 
   4  15   1        0.49        8.00      4.68 o 
   5  15   1        9.64       10.61      5.97 o 
  -4  16   1        0.34       -1.55      4.43 o 
  -3  16   1        1.55        2.64      8.33 o 
  -2  16   1       22.60       23.68      8.13 o 
  -1  16   1       50.49       54.70      9.23 o 
   0  16   1        6.33        3.56      5.61 o 
   1  16   1        4.75       -0.16      4.24 o 
   2  16   1      639.48      660.09     20.35 o 
   3  16   1      109.55      112.14      9.90 o 
   4  16   1        1.67       -3.97      4.74 o 
  -4  17   1       30.84       30.88      9.58 o 
  -3  17   1        0.02       -2.45      4.78 o 
  -2  17   1       18.63       14.23      5.91 o 
  -1  17   1       76.44       50.93      9.07 o 
   0  17   1       71.64       62.08      9.54 o 
   1  17   1       10.14       10.26      6.32 o 
   2  17   1       17.65       22.37      6.26 o 
   3  17   1        3.16       -0.10      8.65 o 
  -3  18   1       17.34       24.28      6.45 o 
  -2  18   1        2.86        4.11      5.12 o 
  -1  18   1        0.17       -1.82      5.36 o 
   0  18   1       38.39       51.26     13.64 o 
   1  18   1       84.23       96.81     12.02 o 
   2  18   1        0.41        3.60      5.09 o 
   3  18   1        0.10        5.66      6.08 o 
  -2  19   1        3.34        6.98      5.72 o 
  -1  19   1        6.65       10.01      6.97 o 
   0  19   1       13.64       14.27      7.32 o 
   1  19   1       68.02       78.12     11.68 o 
   2  19   1        0.14       -0.27      6.50 o 
  -7   0   2      113.26      120.72     17.63 o 
  -6   0   2       54.79       53.41     11.65 o 
  -5   0   2      113.17      116.51      9.41 o 
  -4   0   2        0.87        3.26      3.35 o 
  -3   0   2     1416.09     1485.93     33.04 o 
  -2   0   2      114.49      100.63      5.40 o 
  -1   0   2        2.31       -2.68      2.16 o 
   0   0   2     1799.92     1535.47     42.64 o 
   1   0   2    29225.49    28485.37    740.91 o 
   2   0   2      524.02      690.98     24.87 o 
   3   0   2        7.88        2.42      3.62 o 
   4   0   2       44.45       27.29      6.92 o 
   5   0   2      289.26      309.61     20.74 o 
   6   0   2       12.68       12.79      8.94 o 
   7   0   2        4.63        4.27      9.66 o 
  -7   1   2       12.22       18.60      8.34 o 
  -6   1   2        0.52       -1.14      3.95 o 
  -5   1   2       29.93       27.25      3.96 o 
  -4   1   2     2801.74     2849.17     42.24 o 
  -3   1   2      857.73      781.58     14.22 o 
  -2   1   2      482.51      508.82     11.35 o 
  -1   1   2      240.73      246.33      7.48 o 
   0   1   2      967.37      923.13     19.10 o 
   1   1   2     1680.43     1754.73     35.32 o 
   2   1   2      252.25      229.25      8.73 o 
   3   1   2       11.67       17.82      3.92 o 
   4   1   2        4.71       10.32      3.83 o 
   5   1   2       28.55       31.94      6.52 o 
   6   1   2       17.59       21.61      6.83 o 
   7   1   2       12.50       13.26      6.48 o 
  -7   2   2      125.72      164.09     14.16 o 
  -6   2   2       17.17       18.29      4.75 o 
  -5   2   2        7.12        2.95      7.86 o 
  -4   2   2       25.94       24.05      3.60 o 
  -3   2   2      187.89      180.78      5.77 o 
  -2   2   2      346.22      282.44      7.84 o 
  -1   2   2     8651.33     8505.56    155.30 o 
   0   2   2    17030.78    17524.56    407.25 o 
   1   2   2     1903.88     2350.72     37.01 o 
   2   2   2      285.88      351.89      8.92 o 
   4   2   2      436.53      379.92     23.56 o 
   5   2   2        4.65        9.92      4.77 o 
   6   2   2       40.63       38.19      6.42 o 
   7   2   2       10.95        8.68      7.59 o 
  -7   3   2        1.75        0.12      6.57 o 
  -6   3   2       21.72       25.73      5.45 o 
  -5   3   2        7.62       13.00      4.05 o 
  -4   3   2        0.30        2.42      1.62 o 
  -3   3   2       45.72       61.16      3.01 o 
  -2   3   2      806.03      786.10     11.81 o 
  -1   3   2     2228.78     2161.56     40.20 o 
   0   3   2      689.61      683.31     32.48 o 
   1   3   2     2538.77     2655.26     55.07 o 
   2   3   2        0.03        3.44      4.08 o 
   3   3   2     1947.34     1937.01     34.20 o 
   4   3   2       36.82       30.74      5.72 o 
   5   3   2      415.54      454.47     14.31 o 
   6   3   2       67.41       79.25      8.01 o 
   7   3   2       18.23       18.03     14.10 o 
  -7   4   2        0.01       10.72     10.65 o 
  -6   4   2        3.37        3.77      4.24 o 
  -5   4   2        0.04        0.13      2.74 o 
  -4   4   2        0.17        2.52      2.05 o 
  -3   4   2      227.71      221.09      8.68 o 
  -2   4   2        8.45        4.85      1.54 o 
  -1   4   2    25988.45    26299.36    294.09 o 
   0   4   2     4936.40     5062.07     99.54 o 
   1   4   2      140.71      158.84      4.25 o 
   2   4   2      255.43      240.46     10.04 o 
   3   4   2      155.22      122.39      5.81 o 
   4   4   2      174.03      158.38      7.44 o 
   5   4   2        3.29        0.81      3.18 o 
   6   4   2       13.90        9.51      6.16 o 
   7   4   2       57.90       45.02     14.04 o 
  -7   5   2        8.86       18.34      7.95 o 
  -6   5   2       14.34       21.67     15.45 o 
  -5   5   2      210.94      205.45     16.02 o 
  -4   5   2      321.52      330.90      9.43 o 
  -3   5   2      208.65      185.69      5.77 o 
  -2   5   2      130.80      111.76      3.99 o 
  -1   5   2     2780.73     2929.50     35.54 o 
   0   5   2     1474.04     1340.51     19.55 o 
   1   5   2     1807.82     1765.16     22.48 o 
   2   5   2     1042.48     1070.16     17.39 o 
   3   5   2      428.47      413.22     10.93 o 
   4   5   2       68.39       61.16      4.97 o 
   5   5   2        0.16        2.33      4.03 o 
   6   5   2      374.14      422.06     19.35 o 
   7   5   2        0.00       -5.90     12.06 o 
  -7   6   2        4.76       11.63     11.57 o 
  -6   6   2       10.19       11.29      7.08 o 
  -5   6   2      212.91      235.52     10.69 o 
  -4   6   2        1.43        4.11      2.39 o 
  -3   6   2      289.67      311.69      7.46 o 
  -2   6   2     2639.39     2719.29     34.37 o 
  -1   6   2     1621.63     1714.69     22.42 o 
   0   6   2        4.07        6.60      1.40 o 
   1   6   2        0.32        4.00      1.72 o 
   2   6   2       11.41       19.55      2.13 o 
   3   6   2      728.64      828.72     17.50 o 
   4   6   2      274.67      235.90     12.03 o 
   5   6   2       26.89       43.31      9.66 o 
   6   6   2       53.67       40.86      8.56 o 
   7   6   2       14.08       16.56      8.30 o 
  -7   7   2       45.55       71.31     14.17 o 
  -6   7   2        5.27        5.42      7.07 o 
  -5   7   2        3.01       -1.94      5.38 o 
  -4   7   2       44.84       38.21      4.34 o 
  -3   7   2        9.68        2.01      2.33 o 
  -2   7   2     1372.10     1519.48     21.22 o 
  -1   7   2      851.73      814.59     12.58 o 
   0   7   2      349.66      290.80      8.44 o 
   2   7   2     4839.10     5191.72     81.08 o 
   3   7   2       62.81       77.36      5.92 o 
   4   7   2        1.21       -0.05      3.14 o 
   5   7   2        1.51       -1.45      4.30 o 
   6   7   2       27.28       20.05      7.17 o 
   7   7   2        7.88       13.08      7.79 o 
  -7   8   2       25.49       19.10      9.74 o 
  -6   8   2        7.07       12.86      7.40 o 
  -5   8   2       70.64       73.94      7.85 o 
  -4   8   2     1048.87     1046.35     20.82 o 
  -3   8   2        6.62        2.75      2.18 o 
  -2   8   2       46.33       51.97      3.12 o 
  -1   8   2      431.31      414.55      8.14 o 
   0   8   2      142.97      175.86      5.33 o 
   1   8   2      250.42      230.76      6.67 o 
   2   8   2       11.64       20.28      3.69 o 
   3   8   2       45.87       48.48      5.34 o 
   4   8   2        6.97        1.30      4.69 o 
   5   8   2       15.68        2.48      4.46 o 
   6   8   2        0.00       -2.36      5.80 o 
   7   8   2        3.24        3.79      7.22 o 
  -7   9   2       14.78       20.59     10.51 o 
  -6   9   2        3.67        2.28      6.54 o 
  -5   9   2       65.29       69.18      7.21 o 
  -4   9   2      190.19      169.97      8.05 o 
  -3   9   2      366.32      334.15     12.21 o 
  -2   9   2      285.02      247.31     10.62 o 
  -1   9   2       22.86       37.21      3.18 o 
   0   9   2      528.95      528.68     10.61 o 
   1   9   2        8.36        2.25      1.82 o 
   2   9   2      348.23      364.37     14.83 o 
   3   9   2       43.94       39.67      5.21 o 
   4   9   2      110.99      110.52      9.77 o 
   5   9   2        0.01       -1.90      5.12 o 
   6   9   2        0.28       -4.29      5.83 o 
  -6  10   2       80.38      102.48     11.04 o 
  -5  10   2      117.28      118.12     10.32 o 
  -4  10   2      386.99      408.17     14.39 o 
  -3  10   2      123.10      132.00      6.80 o 
  -2  10   2      289.96      285.69      8.80 o 
  -1  10   2      202.99      231.10      5.51 o 
   0  10   2      206.47      189.50      9.45 o 
   1  10   2       86.24       74.38      8.68 o 
   2  10   2        5.40        4.29      2.96 o 
   3  10   2      177.01      199.03      9.68 o 
   4  10   2        1.95        6.48      4.10 o 
   5  10   2       50.06       60.66      9.44 o 
   6  10   2        0.34       -2.30      6.15 o 
  -6  11   2       59.38       80.35     12.70 o 
  -5  11   2        2.49       10.42      5.15 o 
  -4  11   2       29.54       42.46      5.27 o 
  -3  11   2       62.36       62.43      6.13 o 
  -2  11   2        9.83       12.11      3.01 o 
  -1  11   2      688.52      720.41     14.87 o 
   0  11   2      372.09      342.50      9.14 o 
   2  11   2       11.41       10.00      3.33 o 
   3  11   2      224.06      207.04     10.19 o 
   4  11   2        6.48        1.15      3.94 o 
   5  11   2        4.21        1.64      6.07 o 
   6  11   2        3.31        4.68      7.09 o 
  -6  12   2        7.14        6.34      8.46 o 
  -5  12   2       17.47       20.71      5.76 o 
  -4  12   2       88.78       90.17      7.00 o 
  -3  12   2      295.73      273.19     11.40 o 
  -2  12   2      142.36      130.27      6.64 o 
  -1  12   2        0.00        1.47      2.64 o 
   0  12   2        4.71        1.74      4.25 o 
   1  12   2        9.24       16.67      4.56 o 
   2  12   2       43.07       43.82      5.79 o 
   3  12   2      249.81      271.52     11.83 o 
   4  12   2       51.26       38.23      6.46 o 
   5  12   2        3.96       -0.64      5.46 o 
   6  12   2        2.33       -9.38      6.25 o 
  -5  13   2       12.29       10.27      6.98 o 
  -4  13   2        1.94        2.90      4.09 o 
  -3  13   2       58.34       67.04      5.53 o 
  -2  13   2       13.55       16.23      3.93 o 
  -1  13   2      509.33      527.48     17.56 o 
   0  13   2        0.81        2.28      2.74 o 
   1  13   2       18.94       14.07      3.87 o 
   2  13   2       49.65       49.74      6.03 o 
   3  13   2       28.39       18.59      5.07 o 
   4  13   2       12.70       16.60      5.66 o 
   5  13   2        4.11       -2.36      5.63 o 
  -5  14   2       10.37       20.09      7.45 o 
  -4  14   2       11.74        8.32      4.64 o 
  -3  14   2      201.20      193.97      9.60 o 
  -2  14   2      120.66      111.56      8.35 o 
  -1  14   2       56.34       68.15     13.19 o 
   0  14   2      189.61      223.04     10.52 o 
   1  14   2       10.31       13.46      4.26 o 
   2  14   2      153.09      129.63     21.10 o 
   3  14   2       72.45       73.36     10.55 o 
   4  14   2       12.72        0.08      9.47 o 
   5  14   2        1.57       -3.41      9.83 o 
  -5  15   2        1.63        0.28      6.29 o 
  -4  15   2        3.44        6.95      5.88 o 
  -3  15   2       10.68       14.55      4.64 o 
  -2  15   2        1.93        6.56      4.62 o 
  -1  15   2       92.87       85.79      7.89 o 
   0  15   2      191.11      201.88     13.38 o 
   1  15   2       32.01       41.31      6.15 o 
   2  15   2      109.51      101.59     10.97 o 
   3  15   2        8.82        8.09      7.30 o 
   4  15   2        6.71        0.13      4.79 o 
  -4  16   2        0.54       -5.30      6.75 o 
  -3  16   2       32.94       24.09      6.43 o 
  -2  16   2        4.78       -5.84      6.50 o 
  -1  16   2       20.28       16.11      5.56 o 
   0  16   2       96.84       98.20     10.77 o 
   1  16   2       78.67       89.75      9.33 o 
   2  16   2      253.19      235.93     12.53 o 
   3  16   2        4.79       12.39      5.68 o 
   4  16   2       11.68        3.38      5.16 o 
  -4  17   2        4.29        6.67      8.21 o 
  -3  17   2        2.58       -3.30      5.94 o 
  -2  17   2        0.12        6.17      5.03 o 
  -1  17   2        1.44       -3.83      5.27 o 
   0  17   2        0.04        9.94      6.12 o 
   1  17   2        1.66        3.22      5.64 o 
   2  17   2        5.10        4.45      5.24 o 
   3  17   2        5.28        8.20      5.70 o 
  -3  18   2        2.50        8.11      7.62 o 
  -2  18   2       15.81       16.07      6.14 o 
  -1  18   2       23.45       23.61      7.73 o 
   0  18   2        0.48        2.00      6.84 o 
   1  18   2        0.90       -1.04      5.58 o 
   2  18   2        1.40        5.73      5.66 o 
   3  18   2        0.03        2.27      5.38 o 
  -2  19   2        3.06        3.52      5.53 o 
  -1  19   2       17.03       14.45      7.35 o 
   0  19   2        2.04       -0.53      5.99 o 
   1  19   2       41.12       59.59     10.56 o 
  -7   1   3        9.04        5.95      7.55 o 
  -6   1   3        2.92        3.80      5.50 o 
  -5   1   3       56.76       48.87      4.59 o 
  -4   1   3      362.44      392.63     10.01 o 
  -3   1   3     1055.79     1007.32     17.28 o 
  -2   1   3      326.24      300.34      5.95 o 
  -1   1   3      183.03      175.20      5.61 o 
   0   1   3      813.28      702.07     12.87 o 
   1   1   3     2862.24     2702.34     42.47 o 
   2   1   3      194.10      158.82      8.84 o 
   3   1   3       63.08       69.57     15.71 o 
   4   1   3       22.30       18.04      4.54 o 
   5   1   3       63.28       76.56      8.25 o 
   6   1   3       11.07        1.57      5.73 o 
   7   1   3        2.65       13.17      6.45 o 
  -7   2   3        0.33        9.75      7.55 o 
  -6   2   3       16.49        6.10      4.60 o 
  -5   2   3       28.77       31.55      6.79 o 
  -4   2   3       12.89       18.81      2.95 o 
  -3   2   3     1497.63     1641.67     25.45 o 
  -2   2   3     3980.38     3546.48     48.22 o 
  -1   2   3    14841.42    14350.00    213.80 o 
   0   2   3     3895.39     3825.58     65.04 o 
   1   2   3     3951.27     4517.20     69.01 o 
   2   2   3     2577.48     2589.50     42.47 o 
   3   2   3      651.38      600.53     14.30 o 
   4   2   3        7.40       13.08      4.16 o 
   5   2   3      142.27      128.69     10.68 o 
   6   2   3      146.94      156.35     10.14 o 
   7   2   3        4.22        1.94      6.98 o 
  -7   3   3        0.73       -1.45      6.21 o 
  -6   3   3       47.46       57.58     10.13 o 
  -5   3   3       19.15       15.67      3.60 o 
  -4   3   3        8.63        5.44      1.92 o 
  -3   3   3      223.21      272.37      6.11 o 
  -2   3   3       61.51       80.87      3.69 o 
  -1   3   3       78.03       75.34      4.26 o 
   0   3   3    10979.98    11310.66    144.03 o 
   1   3   3    10900.29    12245.99    181.33 o 
   3   3   3      243.87      267.52      8.77 o 
   4   3   3       60.71       59.38      5.65 o 
   5   3   3        1.33        1.40      3.32 o 
   6   3   3       89.39      123.03     11.89 o 
   7   3   3        0.93       -0.08      7.14 o 
  -7   4   3        8.45        9.86      7.54 o 
  -6   4   3       13.05        3.89      6.14 o 
  -5   4   3        8.38       13.12      3.47 o 
  -4   4   3       41.37       39.64      3.74 o 
  -3   4   3     1037.76     1102.32     16.62 o 
  -2   4   3     3802.86     3426.38     41.64 o 
  -1   4   3    12904.21    12366.39    157.92 o 
   0   4   3      200.08      244.87      5.04 o 
   1   4   3       47.86       36.80      2.46 o 
   3   4   3      219.14      172.78      6.88 o 
   4   4   3        0.04        1.14      2.47 o 
   5   4   3      375.81      368.35     15.95 o 
   6   4   3      167.10      193.13     20.64 o 
   7   4   3        6.89       17.85      7.47 o 
  -7   5   3        4.30        3.60      6.74 o 
  -6   5   3        0.10        4.94      5.88 o 
  -5   5   3       29.83       21.56      5.04 o 
  -4   5   3      377.82      333.25      9.38 o 
  -2   5   3      160.18      155.71      4.59 o 
  -1   5   3       91.11      105.27      3.71 o 
   0   5   3       25.84       35.12      2.47 o 
   1   5   3        7.11       14.27      1.68 o 
   2   5   3      287.78      378.68     10.70 o 
   3   5   3      817.31     1038.04     21.07 o 
   4   5   3      166.41      211.96      8.69 o 
   5   5   3       16.10        9.51      4.76 o 
   6   5   3      367.01      374.70     24.67 o 
   7   5   3        4.51       -2.64      6.60 o 
  -7   6   3        1.06       -9.41      6.27 o 
  -6   6   3       12.07       21.65      7.74 o 
  -5   6   3      365.73      364.26     13.09 o 
  -4   6   3      429.82      409.93     12.15 o 
  -3   6   3      136.36      113.29      4.58 o 
  -2   6   3      216.72      245.39      8.26 o 
  -1   6   3      224.92      234.00      5.51 o 
   0   6   3        1.75       -1.71      1.14 o 
   2   6   3       53.34       47.76      3.08 o 
   3   6   3      400.46      506.99     12.66 o 
   4   6   3        7.86        5.98      4.07 o 
   5   6   3       75.54       74.72      8.83 o 
   6   6   3        2.32        4.97      5.92 o 
   7   6   3        0.39        6.81      7.58 o 
  -7   7   3        0.90        1.99      7.65 o 
  -6   7   3       38.66       61.12     11.99 o 
  -5   7   3      194.74      205.86     14.09 o 
  -4   7   3      451.37      456.79     12.05 o 
  -3   7   3       25.12       16.74      2.45 o 
  -2   7   3      239.54      270.25      6.80 o 
  -1   7   3      880.12      931.27     14.11 o 
   0   7   3        0.00       -1.76      1.58 o 
   1   7   3      132.21      150.39      4.17 o 
   2   7   3      760.45      865.63     15.16 o 
   3   7   3       12.44       13.14      4.19 o 
   4   7   3        0.13        9.90      4.39 o 
   5   7   3       16.73       12.53      5.95 o 
   6   7   3       12.04        8.82      6.37 o 
   7   7   3        0.01        3.49      7.04 o 
  -7   8   3        4.86        9.12      8.40 o 
  -6   8   3      108.25      127.65     13.10 o 
  -5   8   3      825.60      829.50     28.89 o 
  -4   8   3      410.02      396.33     11.36 o 
  -3   8   3       14.78        8.65      2.73 o 
  -2   8   3     1472.13     1659.61     23.28 o 
  -1   8   3      236.72      292.74      6.76 o 
   0   8   3      484.53      528.14     11.26 o 
   1   8   3      667.96      656.10     10.79 o 
   2   8   3       65.47       67.70      5.36 o 
   3   8   3      412.96      449.77     13.91 o 
   4   8   3       93.81       77.28      8.32 o 
   5   8   3      101.26      108.15     10.68 o 
   6   8   3       17.64       14.19      6.54 o 
  -7   9   3        3.23       17.82      9.09 o 
  -6   9   3        5.43       10.87      7.30 o 
  -5   9   3      124.53      108.68      9.21 o 
  -4   9   3       14.90       13.48      3.71 o 
  -3   9   3       66.70       58.51      4.68 o 
  -2   9   3       56.50       48.51      4.10 o 
  -1   9   3        6.01        3.04      2.45 o 
   0   9   3     1166.21     1172.61     19.33 o 
   1   9   3       14.29       17.56      2.80 o 
   2   9   3      279.44      284.77     10.27 o 
   3   9   3       54.16       55.35      5.89 o 
   4   9   3       82.99       91.96     11.05 o 
   5   9   3       10.26        4.85      5.96 o 
   6   9   3        1.24        4.05      6.16 o 
  -6  10   3        0.01       -4.37      6.88 o 
  -5  10   3        1.37        0.51      4.56 o 
  -4  10   3      274.48      250.37      9.75 o 
  -3  10   3       26.11       31.93      4.04 o 
  -2  10   3       60.99       64.97      4.71 o 
  -1  10   3       73.94       78.36      3.92 o 
   0  10   3      306.14      342.21      8.49 o 
   1  10   3       53.31       49.09      7.10 o 
   2  10   3       22.91       29.85      4.43 o 
   3  10   3      177.13      218.84     19.74 o 
   4  10   3       44.14       57.55     20.17 o 
   5  10   3       73.67       47.18      8.92 o 
   6  10   3       11.12       12.14      7.27 o 
  -6  11   3        0.03       11.50      6.81 o 
  -5  11   3        0.21        5.28      4.93 o 
  -4  11   3        0.13       -1.49      3.18 o 
  -3  11   3      293.30      280.19      9.73 o 
  -2  11   3        1.04        0.17      2.34 o 
  -1  11   3      146.58      139.59      7.54 o 
   0  11   3       38.49       35.17      4.25 o 
   1  11   3       64.32       66.24      7.17 o 
   2  11   3        2.25        1.95      2.92 o 
   3  11   3      149.51      135.33      8.79 o 
   4  11   3        4.25       -6.13      8.20 o 
   5  11   3        0.55        1.84      5.76 o 
   6  11   3       11.61        8.64     12.62 o 
  -6  12   3        1.61        2.84     10.30 o 
  -5  12   3        2.37       -1.04      4.87 o 
  -4  12   3        4.01        2.76      4.19 o 
  -3  12   3      307.22      311.31     10.64 o 
  -2  12   3        0.91        2.81      2.69 o 
  -1  12   3      110.67      112.38      5.86 o 
   0  12   3       68.58       43.91      5.59 o 
   1  12   3        8.28       20.92      4.11 o 
   2  12   3       22.40       23.37      4.56 o 
   3  12   3      330.65      314.05     18.81 o 
   4  12   3        8.82       -5.41      5.51 o 
   5  12   3        9.29        2.93      6.23 o 
  -5  13   3        0.64       -2.13      5.09 o 
  -4  13   3        5.74        2.07      4.78 o 
  -3  13   3      100.37      116.35      7.33 o 
  -2  13   3        1.50       -2.00      2.50 o 
  -1  13   3      147.94      140.17      8.46 o 
   0  13   3       77.33       75.64      6.57 o 
   1  13   3      175.12      158.74      8.63 o 
   2  13   3        0.72        0.74      3.60 o 
   3  13   3       44.03       61.79      8.79 o 
   4  13   3       19.20        4.42      4.59 o 
   5  13   3        0.35       -6.30      6.84 o 
  -5  14   3       19.93       14.76      7.40 o 
  -4  14   3        3.30        3.33      4.75 o 
  -3  14   3      268.40      265.51     14.37 o 
  -2  14   3       24.85       37.60      5.95 o 
  -1  14   3        1.99        1.99      3.79 o 
   1  14   3       72.40       74.30     20.03 o 
   2  14   3      323.35      343.14     13.52 o 
   3  14   3        5.52        1.55      5.41 o 
   4  14   3       15.84       19.10      5.70 o 
   5  14   3        5.76        2.14      8.84 o 
  -5  15   3        4.55       16.08      8.00 o 
  -4  15   3        9.61        9.71      6.12 o 
  -3  15   3       28.60       25.23      5.22 o 
  -2  15   3      241.22      230.80     11.80 o 
  -1  15   3       98.54       97.37     13.05 o 
   0  15   3        8.42        8.23      5.19 o 
   1  15   3       12.87       14.09      6.24 o 
   2  15   3       16.21       14.80      6.29 o 
   3  15   3      259.82      319.63     15.50 o 
   4  15   3        6.33        5.53      5.54 o 
  -4  16   3       21.87       30.32      8.26 o 
  -3  16   3       18.08       16.03      5.68 o 
  -2  16   3        9.49        4.57      4.69 o 
  -1  16   3       39.40       52.44      9.58 o 
   0  16   3        0.71        0.20      4.91 o 
   1  16   3        0.04       -2.19      4.06 o 
   2  16   3      165.04      168.41     21.69 o 
   3  16   3       49.86       59.19      8.26 o 
   4  16   3        7.99        7.04      5.73 o 
  -3  17   3        3.12       -2.16      6.29 o 
  -2  17   3       44.93       51.22      7.58 o 
  -1  17   3        2.78        0.58      4.51 o 
   0  17   3        8.21        4.16      5.43 o 
   1  17   3       10.06       14.54     12.78 o 
   2  17   3        0.04        1.46      4.94 o 
   3  17   3      101.60       82.23      9.53 o 
  -3  18   3        0.26        3.10     11.34 o 
  -2  18   3       16.46        5.80      9.53 o 
  -1  18   3       11.59       13.26      6.70 o 
   0  18   3       20.88       36.38      8.62 o 
   1  18   3      193.88      208.85     21.61 o 
   2  18   3       45.46       54.44      8.07 o 
  -1  19   3       10.30       20.36      7.75 o 
   0  19   3        0.43        5.38      6.80 o 
   1  19   3        0.48        4.66      7.00 o 
  -7   0   4       27.24       33.98     13.22 o 
  -6   0   4       28.15       37.29     11.39 o 
  -5   0   4       29.43       26.93      7.73 o 
  -4   0   4     1428.25     1368.57     33.13 o 
  -3   0   4      924.02      825.38     24.85 o 
  -2   0   4     2742.95     2864.28     56.73 o 
  -1   0   4        3.29       10.57      2.68 o 
   0   0   4     4336.23     4087.45    111.18 o 
   1   0   4     9406.67     9247.08    245.26 o 
   2   0   4      262.00      254.01     13.79 o 
   3   0   4       91.44       77.40      8.89 o 
   4   0   4      734.93      785.41     32.90 o 
   5   0   4      160.18      147.67     15.30 o 
   6   0   4        3.10        6.21      8.32 o 
   7   0   4        1.44      -13.29      8.86 o 
  -7   1   4       46.96       46.42     13.19 o 
  -6   1   4       31.59       27.13      5.76 o 
  -5   1   4        4.41        5.88      2.86 o 
  -4   1   4      638.18      677.32     17.97 o 
  -3   1   4     1691.73     1633.10     25.61 o 
  -2   1   4      471.99      490.13     11.77 o 
  -1   1   4     1748.48     1475.92     21.71 o 
   0   1   4      560.22      626.65     15.36 o 
   1   1   4     9250.78     8458.46    139.46 o 
   3   1   4       17.16       38.81      8.99 o 
   4   1   4       43.76       32.99      5.23 o 
   5   1   4      850.38      875.84     26.99 o 
   6   1   4      143.64      126.65     11.26 o 
   7   1   4        0.87       -8.32      6.71 o 
  -7   2   4        1.18        2.13     11.75 o 
  -6   2   4       13.29       19.86      5.55 o 
  -5   2   4       11.80        8.08      4.06 o 
  -4   2   4      207.60      257.08      8.01 o 
  -3   2   4       27.84       16.70      2.04 o 
  -2   2   4        8.53        8.59      1.62 o 
  -1   2   4    20189.68    19617.65    248.48 o 
   0   2   4     5316.94     5262.23     68.70 o 
   1   2   4    11414.30    11377.60    221.83 o 
   2   2   4       77.15       91.68      4.76 o 
   3   2   4        4.50        6.26      4.08 o 
   4   2   4        5.60        1.99      2.61 o 
   5   2   4       29.00       28.98      7.43 o 
   6   2   4      178.25      154.79     10.34 o 
   7   2   4        3.45        2.87      7.23 o 
  -7   3   4       38.69       28.06     13.07 o 
  -6   3   4        3.06        2.14      4.72 o 
  -5   3   4      343.30      321.17     14.38 o 
  -4   3   4        0.08        3.11      1.81 o 
  -3   3   4      360.29      364.94      7.51 o 
  -2   3   4      398.18      376.33      9.68 o 
  -1   3   4     6000.82     5566.35    138.09 o 
   0   3   4     8479.34     8544.45     97.37 o 
   1   3   4       56.09       41.72      3.64 o 
   3   3   4      253.57      188.86      7.54 o 
   4   3   4       68.84       58.03      5.34 o 
   5   3   4       19.70       19.67      6.31 o 
   6   3   4      324.45      374.69     18.65 o 
   7   3   4       27.63       31.32      9.21 o 
  -7   4   4       15.24       17.79      7.92 o 
  -6   4   4        7.62        1.33      4.32 o 
  -5   4   4       63.29       67.87      8.58 o 
  -4   4   4        2.18        5.84      2.21 o 
  -3   4   4      342.31      296.07      6.85 o 
  -2   4   4        0.20       -0.77      1.72 o 
  -1   4   4     3795.38     4121.65     63.60 o 
   0   4   4      434.08      471.42     12.52 o 
   1   4   4        0.47       -0.14      2.68 o 
   2   4   4      437.51      509.93     12.14 o 
   3   4   4       49.06       59.68      6.71 o 
   4   4   4       20.79       16.89      3.69 o 
   5   4   4       13.96       11.91      5.15 o 
   6   4   4        0.74        6.52      6.15 o 
   7   4   4       29.18       61.78     10.47 o 
  -7   5   4        0.27       12.07      7.48 o 
  -6   5   4        0.04       -7.00      5.08 o 
  -5   5   4        8.25        6.94      4.24 o 
  -4   5   4      185.80      175.38      6.02 o 
  -3   5   4        1.17        1.24      2.12 o 
  -2   5   4     2566.50     2611.45     32.96 o 
  -1   5   4      919.37      959.11     13.89 o 
   0   5   4      289.32      302.15      6.29 o 
   1   5   4      738.01      853.39     16.54 o 
   2   5   4     1294.35     1553.81     28.07 o 
   3   5   4        4.27        2.18      2.42 o 
   4   5   4      139.38      159.78      7.97 o 
   5   5   4        5.45        6.30      8.69 o 
   6   5   4      103.86      122.32     12.04 o 
   7   5   4        6.08        3.89      6.81 o 
  -7   6   4        7.41        2.04      7.39 o 
  -6   6   4       63.27       60.88     10.34 o 
  -5   6   4        8.81       13.04      6.04 o 
  -4   6   4        1.15        6.12      2.37 o 
  -3   6   4      242.69      210.98      6.12 o 
  -2   6   4      248.66      182.22      5.29 o 
  -1   6   4      580.24      522.25      9.21 o 
   0   6   4      392.00      393.07      9.59 o 
   1   6   4       37.78       29.23      2.32 o 
   2   6   4      313.36      358.21      9.75 o 
   3   6   4      808.58      954.02     20.16 o 
   4   6   4       23.69       20.00      6.61 o 
   5   6   4      170.66      147.89     11.78 o 
   6   6   4        2.44        4.22      6.32 o 
   7   6   4        4.40       -0.58      6.73 o 
  -7   7   4       12.36       15.48      9.59 o 
  -6   7   4       40.11       23.08      8.35 o 
  -5   7   4       10.82        6.51      6.17 o 
  -4   7   4      126.48      131.01      6.51 o 
  -3   7   4       10.16       15.67      2.56 o 
  -2   7   4      566.07      599.30     10.82 o 
  -1   7   4     4086.36     4207.19     51.00 o 
   1   7   4      807.89      746.16     12.05 o 
   2   7   4      140.82      141.49      5.90 o 
   3   7   4       10.13       25.63      5.43 o 
   4   7   4        2.99        9.12      5.91 o 
   5   7   4        0.41       -6.21      4.34 o 
   6   7   4       33.59       37.45     11.86 o 
  -7   8   4        3.99        7.74      8.43 o 
  -6   8   4        3.38        8.47      7.13 o 
  -5   8   4       79.57       77.55     10.26 o 
  -4   8   4      590.72      599.42     15.68 o 
  -3   8   4      139.51      107.33      7.83 o 
  -2   8   4     1410.47     1329.63     19.64 o 
   0   8   4      345.26      435.69      8.62 o 
   1   8   4       20.64       23.77      2.26 o 
   2   8   4       14.01       15.48      3.54 o 
   3   8   4       47.28       70.56      7.61 o 
   4   8   4        8.94       11.74      5.24 o 
   5   8   4       70.40       54.66      8.88 o 
   6   8   4       23.36       33.31     10.61 o 
  -7   9   4        0.69       -5.84      7.67 o 
  -6   9   4       28.62       54.56     10.37 o 
  -5   9   4       18.96       23.88      6.46 o 
  -4   9   4        1.12       -2.22      3.60 o 
  -3   9   4      221.40      204.36      9.43 o 
  -2   9   4       51.65       64.89      3.75 o 
  -1   9   4      205.43      214.65      6.06 o 
   1   9   4      910.39      985.66     18.02 o 
   2   9   4       21.58       23.43      4.27 o 
   3   9   4       79.08       78.10     10.64 o 
   4   9   4       59.63       38.68      7.39 o 
   5   9   4        0.10       -9.26      7.45 o 
   6   9   4        2.81       -1.37      5.68 o 
  -6  10   4       20.07       25.35      9.47 o 
  -5  10   4       22.16       19.52      7.11 o 
  -4  10   4     1328.32     1310.73     30.30 o 
  -3  10   4       29.05       16.04      3.46 o 
  -2  10   4        2.22        3.63      2.36 o 
  -1  10   4      226.77      260.91      6.97 o 
   0  10   4      124.89       93.25      4.26 o 
   1  10   4      359.39      363.43      9.82 o 
   2  10   4       44.45       49.27      5.35 o 
   3  10   4       89.46       69.04      6.86 o 
   4  10   4       31.92       32.60      7.12 o 
   5  10   4        1.60       -1.42      5.40 o 
   6  10   4       19.11       28.71      8.40 o 
  -6  11   4        3.29        5.78      7.70 o 
  -5  11   4       14.47       23.14      6.20 o 
  -4  11   4       41.03       47.43      6.90 o 
  -3  11   4       66.99       72.73      5.71 o 
  -2  11   4      161.70      143.92      6.80 o 
  -1  11   4       20.42       18.69      3.08 o 
   0  11   4       29.17       28.26      4.48 o 
   1  11   4      191.09      220.63      9.01 o 
   2  11   4       83.85       77.48      6.68 o 
   3  11   4        0.60        4.73      3.65 o 
   4  11   4       69.89       66.69      9.18 o 
   5  11   4       56.75       30.76      7.87 o 
   6  11   4       16.96        5.13     10.20 o 
  -6  12   4       20.74       14.15      8.83 o 
  -5  12   4       15.47       20.87      6.78 o 
  -4  12   4        3.74        4.26      7.34 o 
  -3  12   4       11.57       15.13      4.09 o 
  -2  12   4      105.76      111.95      6.36 o 
  -1  12   4        0.39       -0.89      2.30 o 
   0  12   4       44.08       50.17      5.30 o 
   1  12   4        1.80        0.88      2.46 o 
   2  12   4       13.55        7.64      3.84 o 
   3  12   4        4.26        3.05      3.95 o 
   4  12   4        5.80        0.16      5.28 o 
   5  12   4        3.66       -3.35      5.26 o 
  -5  13   4       17.47       16.83      6.58 o 
  -4  13   4       15.86       15.93      5.75 o 
  -3  13   4      106.38      125.76      7.60 o 
  -2  13   4       30.08       34.74      4.34 o 
  -1  13   4       16.60       24.05      5.69 o 
   0  13   4      360.99      341.75     15.23 o 
   1  13   4        0.13       -4.53      3.02 o 
   2  13   4       17.12       15.92     11.15 o 
   3  13   4        0.32        1.33      4.39 o 
   4  13   4        0.14       -6.91      4.66 o 
   5  13   4        1.36       -4.10      9.34 o 
  -5  14   4       18.62       27.43      7.92 o 
  -4  14   4        2.74       -0.53      4.96 o 
  -3  14   4        2.38        4.13      4.61 o 
  -2  14   4       93.42       94.50      8.03 o 
  -1  14   4       28.57       28.67      5.50 o 
   0  14   4      229.71      198.14     33.28 o 
   1  14   4       65.22       58.66      8.36 o 
   2  14   4      150.13      147.44     11.02 o 
   3  14   4       42.15       44.10      6.80 o 
   4  14   4        5.56        0.37      6.03 o 
   5  14   4        0.17       -0.26     12.86 o 
  -5  15   4       14.78        6.39      6.07 o 
  -4  15   4        0.04        5.65      5.60 o 
  -3  15   4        4.90       -6.57      5.07 o 
  -2  15   4       12.41       19.58      5.40 o 
  -1  15   4       20.03       23.93      5.55 o 
   0  15   4      119.24      105.65     12.16 o 
   1  15   4       49.06       54.26      9.43 o 
   2  15   4        0.05        3.24      4.56 o 
   3  15   4       54.87       88.15     12.38 o 
   4  15   4        0.53        1.39      5.38 o 
  -4  16   4        0.00        4.81      7.21 o 
  -3  16   4       43.76       52.93     12.29 o 
  -2  16   4       85.37       97.00      8.88 o 
  -1  16   4       15.55       18.28      5.61 o 
   0  16   4       23.72       32.22      7.82 o 
   1  16   4        3.68       10.18      5.85 o 
   2  16   4        0.00       -5.38      5.25 o 
   3  16   4       59.12       69.08      8.65 o 
   4  16   4        0.18        5.32      5.73 o 
  -3  17   4        0.01       -5.05      6.03 o 
  -2  17   4       82.56       71.89      8.46 o 
  -1  17   4        8.13        4.17      4.81 o 
   0  17   4       13.63       21.79      6.91 o 
   1  17   4      103.30      114.77     12.15 o 
   2  17   4      128.61      145.26     13.72 o 
   3  17   4       85.77       85.72     11.80 o 
  -3  18   4        7.67        6.02      7.79 o 
  -2  18   4        1.81        4.42      7.07 o 
  -1  18   4       11.63       15.23      6.73 o 
   0  18   4        7.80       15.16      7.30 o 
   1  18   4      192.99      233.60     16.52 o 
   2  18   4       10.41        6.71      6.82 o 
  -1  19   4        0.00       -3.61      5.19 o 
   0  19   4        6.50        9.62      6.98 o 
   1  19   4        6.15       -2.82      6.64 o 
  -7   1   5       49.67       24.70      9.28 o 
  -6   1   5      114.46      104.23      8.51 o 
  -5   1   5        6.20        8.27      3.06 o 
  -4   1   5      196.39      199.56      7.25 o 
  -3   1   5     1388.15     1522.52     24.53 o 
  -2   1   5       78.40       64.59      3.57 o 
  -1   1   5       31.28       40.12      2.88 o 
   0   1   5      220.67      201.21     14.66 o 
   1   1   5       73.68       66.43      4.28 o 
   2   1   5      216.89      260.56     10.36 o 
   3   1   5      502.72      543.43     22.36 o 
   4   1   5        0.39        1.80      3.75 o 
   5   1   5      125.41      111.52     10.17 o 
   6   1   5        6.53       -1.14      4.74 o 
   7   1   5       34.41       45.17     10.56 o 
  -7   2   5        9.03        2.93      7.49 o 
  -6   2   5       12.94        4.65      4.56 o 
  -5   2   5       21.96       30.32      9.49 o 
  -4   2   5      258.54      217.70     10.21 o 
  -3   2   5       59.44       71.88      3.71 o 
  -2   2   5      100.05       92.55      4.83 o 
  -1   2   5     5777.74     5400.45     71.15 o 
   0   2   5     2019.21     1812.00     26.15 o 
   1   2   5      332.68      312.51      8.63 o 
   2   2   5       17.46       23.93      3.22 o 
   3   2   5      136.59      164.91      7.28 o 
   4   2   5       46.40       40.49      4.96 o 
   5   2   5       95.05       90.16      7.68 o 
   6   2   5       90.20       75.37      8.25 o 
   7   2   5        0.06        9.45      7.85 o 
  -7   3   5        6.49        5.16     10.68 o 
  -6   3   5        1.73       -0.80      4.28 o 
  -5   3   5      203.07      214.12     11.16 o 
  -4   3   5        1.18        4.66      1.97 o 
  -3   3   5        9.62       16.44      1.76 o 
  -2   3   5       11.73       20.00      2.77 o 
  -1   3   5     2066.45     2109.38     41.83 o 
   0   3   5      398.73      296.22      6.99 o 
   1   3   5     1315.33     1397.14     29.39 o 
   2   3   5      384.64      313.62      9.39 o 
   3   3   5       21.87       11.32      2.95 o 
   4   3   5      283.97      277.41     10.52 o 
   5   3   5      100.43      105.07      8.10 o 
   6   3   5       20.19       40.26      8.85 o 
   7   3   5        0.36       -1.34      6.84 o 
  -7   4   5        1.47        5.51      7.16 o 
  -6   4   5       17.66       14.75      5.37 o 
  -5   4   5      100.93       94.35      7.52 o 
  -4   4   5       38.15       43.57      5.58 o 
  -3   4   5       25.24       25.30      2.18 o 
  -2   4   5      652.07      700.98     24.11 o 
  -1   4   5     4795.24     4735.98     63.54 o 
   0   4   5      232.23      263.80      6.88 o 
   1   4   5     2633.01     3211.22     51.62 o 
   2   4   5     5862.96     6231.29     96.75 o 
   3   4   5        5.81        3.88      2.59 o 
   4   4   5       11.74        8.89      3.24 o 
   5   4   5        5.87        3.92      5.35 o 
   6   4   5        0.01       -3.64      5.35 o 
   7   4   5        3.42       -1.43      6.88 o 
  -7   5   5        1.38       11.15      7.35 o 
  -6   5   5       11.49       18.45      6.94 o 
  -5   5   5      235.51      239.51     11.36 o 
  -4   5   5        0.41       -1.48      2.20 o 
  -2   5   5       71.18       54.59      3.23 o 
  -1   5   5     1081.06     1044.98     16.79 o 
   1   5   5     1759.50     1722.66     30.12 o 
   2   5   5      385.19      403.05     11.03 o 
   3   5   5        0.50       -1.07      2.30 o 
   4   5   5        2.08       -2.63      2.81 o 
   5   5   5       12.69        9.62      5.96 o 
   6   5   5        3.36        4.07      5.91 o 
   7   5   5       44.54       46.04     10.75 o 
  -7   6   5       10.95       15.46      8.23 o 
  -6   6   5       95.29       87.33     11.58 o 
  -5   6   5       24.20       21.28      8.10 o 
  -4   6   5        5.75        9.13      4.23 o 
  -3   6   5      178.84      168.33      6.15 o 
  -2   6   5     4540.53     4477.06     54.27 o 
  -1   6   5      121.42       98.23      3.86 o 
   0   6   5      324.61      321.60      6.98 o 
   1   6   5      498.08      498.89     15.00 o 
   2   6   5       46.10       53.88      8.92 o 
   3   6   5      610.11      587.01     14.90 o 
   4   6   5       58.64       76.94      8.47 o 
   5   6   5       19.46       17.37      6.88 o 
   6   6   5        2.84        4.08      6.99 o 
  -7   7   5        8.15        6.57     10.06 o 
  -6   7   5       77.82       70.22     10.83 o 
  -5   7   5       88.53      103.25     11.26 o 
  -4   7   5       11.66        7.86      3.15 o 
  -3   7   5      120.80      123.99      4.96 o 
  -1   7   5     4221.60     4583.35     55.45 o 
   0   7   5       27.87       40.33      3.49 o 
   1   7   5        5.16       15.72      4.25 o 
   2   7   5      161.04      142.74      6.22 o 
   3   7   5        6.56        6.81      3.86 o 
   4   7   5       62.10       67.48      8.78 o 
   5   7   5        7.29       11.29      6.18 o 
   6   7   5        3.67       10.84      6.65 o 
  -7   8   5        0.13        7.06      7.99 o 
  -6   8   5        3.29        1.17      6.81 o 
  -5   8   5      409.14      413.60     15.69 o 
  -4   8   5     1889.94     1947.47     38.94 o 
  -3   8   5       33.45       27.23      4.58 o 
  -2   8   5     1607.29     1649.29     23.46 o 
  -1   8   5      395.73      434.33      8.93 o 
   0   8   5        6.81        0.84      1.63 o 
   1   8   5      351.49      346.19      7.71 o 
   2   8   5      130.35      120.64      7.19 o 
   3   8   5       16.56       32.16      6.13 o 
   4   8   5      177.49      153.14     11.83 o 
   5   8   5      186.96      188.30     13.87 o 
   6   8   5        0.24        2.25      6.48 o 
  -7   9   5        4.23       17.55      8.96 o 
  -6   9   5       24.15       12.97     16.19 o 
  -5   9   5        1.03       -4.86      4.22 o 
  -4   9   5      622.95      599.78     18.34 o 
  -3   9   5       15.45       17.44      3.46 o 
  -2   9   5        1.24        3.09      1.96 o 
  -1   9   5       88.18      113.00      6.79 o 
   0   9   5       55.12       44.59      3.14 o 
   3   9   5       40.38       37.08      6.71 o 
   4   9   5        4.34        8.07      5.80 o 
   5   9   5        4.08       -5.13      4.89 o 
   6   9   5        0.94       -2.62      6.49 o 
  -6  10   5        0.03       -2.49      6.78 o 
  -5  10   5      254.37      253.65     13.28 o 
  -4  10   5      428.72      426.27     15.63 o 
  -3  10   5       28.95       29.15      7.17 o 
  -2  10   5      169.45      208.87      7.55 o 
  -1  10   5       58.96       46.92      3.51 o 
   0  10   5       23.89       33.06      4.46 o 
   1  10   5       83.92       79.87      5.23 o 
   2  10   5        5.20        6.99      5.72 o 
   3  10   5       42.58       22.70     10.71 o 
   4  10   5      141.56      107.30     32.73 o 
   5  10   5       76.65       68.29     11.10 o 
   6  10   5        5.93        0.35      6.67 o 
  -6  11   5       15.46       19.10      9.02 o 
  -5  11   5        1.37        3.92      4.87 o 
  -4  11   5       39.02       29.68      6.10 o 
  -3  11   5       11.11       14.96      4.60 o 
  -2  11   5       75.38       74.41      9.04 o 
  -1  11   5       40.45       55.21      4.05 o 
   0  11   5      582.07      496.37     14.70 o 
   1  11   5        0.04       -1.23      2.46 o 
   2  11   5       35.30       49.35      6.78 o 
   3  11   5       13.28        8.07      4.11 o 
   4  11   5        1.13        1.79      4.87 o 
   5  11   5       12.30        7.15      7.12 o 
  -6  12   5        0.01        1.89      7.26 o 
  -5  12   5       21.07       24.14      6.56 o 
  -4  12   5        0.19        8.78      4.49 o 
  -3  12   5       24.11       28.38      7.98 o 
  -2  12   5        0.27        1.14      2.72 o 
  -1  12   5      125.62      129.80      6.54 o 
   0  12   5        0.95        0.93      2.56 o 
   1  12   5        3.98        3.12      2.93 o 
   2  12   5       23.75       17.22      5.37 o 
   3  12   5        0.67       -5.76      3.84 o 
   4  12   5       11.56       14.81      6.96 o 
   5  12   5        6.52        2.32      6.61 o 
  -5  13   5        1.13       -2.92      5.41 o 
  -4  13   5      111.84      103.63      9.44 o 
  -3  13   5       97.11      131.72      9.27 o 
  -2  13   5        4.91        4.45      3.07 o 
  -1  13   5        0.18        1.45      3.32 o 
   0  13   5      210.75      257.21     12.17 o 
   1  13   5      393.66      358.02     21.54 o 
   2  13   5      120.42      121.63      8.83 o 
   3  13   5        0.97       -0.64      4.30 o 
   4  13   5        0.35        2.73      5.77 o 
   5  13   5        0.01        1.68      6.91 o 
  -5  14   5        0.08       -1.05      5.40 o 
  -4  14   5        0.08       -4.52      4.32 o 
  -3  14   5        0.01        0.91      4.34 o 
  -2  14   5      160.07      148.60     19.40 o 
  -1  14   5        1.20        6.22      3.99 o 
   0  14   5        7.41        9.03      6.75 o 
   1  14   5       67.35       75.80      8.38 o 
   2  14   5        4.45       -1.16      4.09 o 
   3  14   5        8.78        9.66      5.32 o 
   4  14   5        5.13        2.00      6.10 o 
  -5  15   5        6.71        6.72      6.66 o 
  -4  15   5        1.30        0.98      5.17 o 
  -3  15   5       48.26       46.77      9.08 o 
  -2  15   5       98.09      122.96      9.35 o 
  -1  15   5        8.84        4.50      5.36 o 
   0  15   5       26.30       27.29     10.68 o 
   1  15   5       49.54       60.86     11.62 o 
   2  15   5       10.86        9.37      4.97 o 
   3  15   5       48.08       64.24     11.44 o 
   4  15   5        0.00       -6.93      5.93 o 
  -4  16   5        1.26        5.50      9.80 o 
  -3  16   5       16.07       21.68      8.04 o 
  -2  16   5       10.02       10.23     11.14 o 
  -1  16   5       63.25       66.93      7.72 o 
   0  16   5       19.14        4.69      5.19 o 
   1  16   5       24.75       18.10     11.15 o 
   2  16   5       30.17       25.80      7.68 o 
   3  16   5       23.80       25.65      7.00 o 
  -3  17   5       23.90       11.81      8.76 o 
  -2  17   5       78.90       77.82     11.35 o 
  -1  17   5        9.04        4.13      4.68 o 
   0  17   5       26.98       12.36      6.80 o 
   1  17   5        0.78       -2.17     11.61 o 
   2  17   5        0.10       11.21      6.91 o 
   3  17   5        6.05        6.11      7.26 o 
  -2  18   5        0.72       -2.79      6.37 o 
  -1  18   5        6.63       11.68     15.84 o 
   0  18   5        0.00        2.09      5.88 o 
   1  18   5      165.38      182.10     15.23 o 
   2  18   5      103.31      107.42     13.09 o 
  -1  19   5        2.29        9.83      7.16 o 
   0  19   5       22.34       23.08      8.76 o 
  -7   0   6       33.74       52.27     15.30 o 
  -6   0   6       37.45       31.99     10.94 o 
  -5   0   6        8.42       -0.49      4.04 o 
  -4   0   6      351.54      353.71     14.15 o 
  -3   0   6       27.99       22.46      4.63 o 
  -2   0   6      194.52      158.40      7.87 o 
  -1   0   6     3037.61     3002.99     59.57 o 
   1   0   6     2464.74     2185.49     65.32 o 
   2   0   6     1219.33     1069.95     37.94 o 
   4   0   6        0.63       15.92      6.95 o 
   5   0   6      178.08      174.76     17.12 o 
   6   0   6        0.00       -0.74      8.63 o 
   7   0   6        0.30        9.30      8.68 o 
  -7   1   6        6.90       21.61      9.16 o 
  -6   1   6       24.10       31.45      6.17 o 
  -5   1   6        9.09       21.57      3.81 o 
  -4   1   6       21.73       26.56      4.88 o 
  -3   1   6        7.84       13.93      2.66 o 
  -2   1   6       19.68       11.15      2.32 o 
  -1   1   6      380.23      363.30      9.88 o 
   0   1   6     1346.93     1188.19     71.33 o 
   1   1   6      859.32      889.06     17.83 o 
   2   1   6       32.31       16.41     11.18 o 
   3   1   6       52.41       60.30      6.14 o 
   4   1   6       18.78       10.52      4.66 o 
   5   1   6     1022.92     1165.77     34.14 o 
   6   1   6        0.34       -0.79      4.79 o 
   7   1   6        5.09        2.97      8.24 o 
  -7   2   6        0.05        8.15      8.16 o 
  -6   2   6       42.38       37.17      9.61 o 
  -5   2   6       78.84       79.28     14.13 o 
  -4   2   6        0.25        0.89      2.21 o 
  -3   2   6      416.22      349.84     10.94 o 
  -2   2   6      479.08      568.25      9.83 o 
  -1   2   6      216.16      193.22      5.61 o 
   1   2   6     3583.17     3321.08     76.55 o 
   3   2   6       16.08        7.39      2.83 o 
   4   2   6      220.96      203.64      9.24 o 
   5   2   6      144.95      169.16     10.02 o 
   6   2   6        5.87        3.25      5.23 o 
   7   2   6       41.85       30.91     11.47 o 
  -7   3   6       21.29       28.63      9.31 o 
  -6   3   6        6.50       11.38      5.38 o 
  -5   3   6      303.37      306.81     14.46 o 
  -4   3   6      249.60      243.26      8.07 o 
  -3   3   6       38.03       49.19      3.23 o 
  -2   3   6     3385.23     3439.65     48.11 o 
  -1   3   6        7.04       11.54      2.18 o 
   0   3   6      128.35      111.66      4.59 o 
   1   3   6     1907.56     1942.28     33.43 o 
   2   3   6      505.05      661.61     15.30 o 
   4   3   6       27.30       29.93      4.77 o 
   5   3   6       83.30       91.07      8.01 o 
   6   3   6        0.28       -1.67      6.22 o 
   7   3   6       12.20       21.12      9.55 o 
  -7   4   6        3.60        6.99      8.60 o 
  -6   4   6       24.45       25.43      6.10 o 
  -5   4   6      487.87      521.83     16.75 o 
  -4   4   6        7.19       15.20      4.93 o 
  -3   4   6       14.47       10.06      2.04 o 
  -2   4   6      235.38      216.63      8.39 o 
   0   4   6      758.46      746.28     13.61 o 
   1   4   6      986.71     1080.16     20.89 o 
   2   4   6     1742.37     2033.43     36.07 o 
   3   4   6      104.40       97.58     11.08 o 
   4   4   6       77.39       87.79      6.74 o 
   5   4   6        5.31        9.21      5.64 o 
   6   4   6       10.24       16.88      8.15 o 
  -7   5   6       19.30       21.86      8.77 o 
  -6   5   6        4.46        2.25     10.07 o 
  -5   5   6       35.33       37.68      7.88 o 
  -4   5   6       22.17       17.55      5.53 o 
  -3   5   6      110.39      137.73      9.29 o 
  -2   5   6      481.50      505.88     29.18 o 
  -1   5   6     2157.30     2293.53     33.36 o 
   0   5   6     2107.49     2161.16     34.39 o 
   1   5   6      107.70       95.09      5.21 o 
   2   5   6      744.11      800.55     17.67 o 
   3   5   6       32.81       46.72     10.95 o 
   4   5   6        1.92        2.97      4.15 o 
   5   5   6       76.27       64.80      9.40 o 
   6   5   6       13.45        6.03      6.37 o 
  -7   6   6        9.45        9.69      8.11 o 
  -6   6   6       62.76       46.45      9.81 o 
  -5   6   6     1487.15     1613.01     44.12 o 
  -4   6   6      111.42       95.50      8.13 o 
  -3   6   6      234.47      210.46      7.47 o 
  -2   6   6     6767.26     6558.96     77.65 o 
  -1   6   6      195.89      156.60      5.90 o 
   0   6   6       12.00       13.54      2.37 o 
   1   6   6      490.04      533.94     12.86 o 
   2   6   6        4.66       -0.87      2.37 o 
   3   6   6       17.07       12.50      3.61 o 
   4   6   6       85.30       81.83      9.20 o 
   5   6   6        6.97       21.39      6.89 o 
   6   6   6        9.05        9.02      6.92 o 
  -7   7   6        0.03       -0.37      7.52 o 
  -6   7   6        3.93        9.38      8.05 o 
  -5   7   6       36.61       27.07      7.15 o 
  -4   7   6        3.64       -2.72      2.60 o 
  -3   7   6       78.82       81.00      5.12 o 
  -2   7   6      184.39      196.04      5.86 o 
   0   7   6      136.95      130.61      4.73 o 
   1   7   6        9.31       10.72      2.18 o 
   2   7   6      247.07      267.68     10.12 o 
   3   7   6      120.34      146.33     10.49 o 
   4   7   6        0.39       -0.40      4.73 o 
   5   7   6       14.11       18.18      6.90 o 
   6   7   6       10.16        8.67      7.21 o 
  -7   8   6        3.69        9.88      8.80 o 
  -6   8   6        8.55       16.61      7.55 o 
  -5   8   6       10.46       10.64      4.96 o 
  -4   8   6      141.10      106.48      9.40 o 
  -3   8   6       27.77       44.72      4.23 o 
  -2   8   6      358.12      354.63      8.29 o 
  -1   8   6      622.74      646.39     11.78 o 
   1   8   6        7.15        5.49      1.97 o 
   2   8   6       44.35       49.83      7.24 o 
   3   8   6       45.68       35.71     10.71 o 
   4   8   6       13.36       12.10      5.51 o 
   5   8   6        1.02        2.02      5.51 o 
   6   8   6        3.69        3.98      6.71 o 
  -6   9   6       10.73       14.17      7.77 o 
  -5   9   6       59.09       64.37      7.99 o 
  -4   9   6      438.37      447.11     15.59 o 
  -3   9   6       43.71       44.84      9.76 o 
  -2   9   6        8.84        4.98      2.26 o 
  -1   9   6      186.06      142.85      5.38 o 
   0   9   6       13.50       13.23      2.43 o 
   1   9   6     1092.02     1153.69     24.35 o 
   2   9   6       57.18       53.93      5.73 o 
   3   9   6        0.09       -1.53      7.72 o 
   4   9   6       67.70       51.46      8.43 o 
   5   9   6       17.23       14.61      7.56 o 
   6   9   6        3.38        3.06      6.99 o 
  -6  10   6        0.26       -1.99      6.50 o 
  -5  10   6      154.38      167.04     11.34 o 
  -4  10   6       17.17       21.85      5.37 o 
  -3  10   6       20.60       10.37      6.33 o 
  -2  10   6       30.35       26.92      5.50 o 
  -1  10   6        3.24        0.58      2.09 o 
   1  10   6        0.15        2.22      2.72 o 
   2  10   6       20.90       15.53      5.91 o 
   3  10   6        0.89        7.35      4.92 o 
   4  10   6      212.89      221.80     18.40 o 
   5  10   6        5.34       -0.30      5.46 o 
   6  10   6        0.07        4.21      6.85 o 
  -6  11   6        9.05       15.18     17.97 o 
  -5  11   6        0.03       -3.25      4.51 o 
  -4  11   6        7.32       14.42      5.21 o 
  -3  11   6       22.23       20.65      5.01 o 
  -2  11   6       10.12        4.22      2.73 o 
  -1  11   6      293.92      305.90     11.23 o 
   0  11   6       26.14       33.49      4.33 o 
   1  11   6       16.16       21.01      3.90 o 
   3  11   6       15.91       11.24      5.84 o 
   4  11   6        0.01       -1.96      5.88 o 
   5  11   6        1.86       10.27      6.97 o 
  -6  12   6        0.18        1.33      5.89 o 
  -5  12   6       14.79        9.30      5.99 o 
  -4  12   6        2.75        6.39      4.77 o 
  -3  12   6        3.19       -0.19      5.14 o 
  -2  12   6        0.10        1.86      3.70 o 
  -1  12   6        5.29        2.57      3.13 o 
   0  12   6      896.59      843.48     17.71 o 
   1  12   6        0.21        0.39      4.67 o 
   2  12   6       94.11      114.24      8.49 o 
   3  12   6        0.51        3.15      5.18 o 
   4  12   6      191.10      177.11     14.14 o 
   5  12   6       14.54       -2.60      8.16 o 
  -5  13   6        8.08       -1.21      5.29 o 
  -4  13   6       16.66       16.71      5.80 o 
  -3  13   6        0.77       -4.41      4.17 o 
  -2  13   6        7.41        2.10      3.87 o 
  -1  13   6        0.02       -1.59      3.36 o 
   0  13   6      147.54      161.57      9.05 o 
   1  13   6      295.73      314.84     19.31 o 
   2  13   6      309.09      358.63     17.19 o 
   3  13   6        4.04        0.21      5.28 o 
   4  13   6        9.49        5.05     10.50 o 
   5  13   6        4.53        4.80      7.55 o 
  -5  14   6        1.51        5.77      6.25 o 
  -4  14   6        4.42       -0.24      4.86 o 
  -3  14   6       15.03       11.05      5.76 o 
  -2  14   6        0.00        0.19      5.42 o 
  -1  14   6       22.90       26.49      5.31 o 
   0  14   6        1.05        2.81      3.88 o 
   1  14   6      156.30      143.56     11.76 o 
   2  14   6       50.33       39.78      6.77 o 
   3  14   6      120.19      139.70     10.43 o 
   4  14   6        0.01       -1.79      6.15 o 
  -4  15   6        4.41        4.94      6.68 o 
  -3  15   6       10.02       15.50      7.50 o 
  -2  15   6        4.20        1.06      6.00 o 
  -1  15   6       42.02       43.37      6.52 o 
   0  15   6       24.49       15.43      4.77 o 
   1  15   6       17.25        7.64      5.71 o 
   2  15   6       16.82       14.99      5.62 o 
   3  15   6        9.25       -2.17      5.08 o 
   4  15   6        0.22       -3.34      6.56 o 
  -4  16   6        3.48       10.09      7.75 o 
  -3  16   6        9.06        3.21     16.62 o 
  -2  16   6        1.95        3.02      6.45 o 
  -1  16   6      125.87      136.60     11.87 o 
   0  16   6        0.44        5.42      5.16 o 
   1  16   6       16.56        7.31      5.98 o 
   2  16   6       14.37        7.93      6.67 o 
   3  16   6       44.02       48.32      8.20 o 
  -3  17   6        6.52       15.62      8.35 o 
  -2  17   6        9.72        3.47     10.10 o 
  -1  17   6       26.48       37.78      8.97 o 
   0  17   6        3.64        7.26      6.23 o 
   1  17   6        6.58        1.03      5.55 o 
   2  17   6        0.01        1.53      6.07 o 
  -2  18   6       12.41        2.89      9.80 o 
  -1  18   6        0.11       -1.37      8.92 o 
   0  18   6        2.77       -4.41      8.93 o 
   1  18   6       33.10       37.49      8.87 o 
  -7   1   7        8.65       17.69     10.78 o 
  -6   1   7       26.02       12.21      7.38 o 
  -5   1   7        3.67        9.75      3.51 o 
  -4   1   7       17.03       10.83      3.09 o 
  -3   1   7       92.90      116.20      5.50 o 
  -2   1   7     1144.93     1125.15     19.44 o 
  -1   1   7      391.46      330.36     10.34 o 
   0   1   7       12.94       18.92      2.77 o 
   1   1   7      473.68      487.67     12.29 o 
   3   1   7       21.07       16.74      4.86 o 
   4   1   7      166.01      133.59      9.87 o 
   5   1   7      179.78      155.12      9.97 o 
   6   1   7       22.31       16.99      6.30 o 
  -7   2   7        0.00        6.94      8.77 o 
  -6   2   7      124.41      111.49      9.20 o 
  -5   2   7       41.80       53.64      7.76 o 
  -4   2   7       67.23       69.46      4.96 o 
  -3   2   7       40.71       46.48      3.17 o 
  -2   2   7      341.74      331.27      7.23 o 
  -1   2   7      576.53      570.87     11.23 o 
   0   2   7       45.39       29.63      4.18 o 
   1   2   7        4.89        7.09      2.68 o 
   2   2   7       80.81      111.38      6.17 o 
   3   2   7      181.60      166.55      8.16 o 
   4   2   7      292.70      283.60     14.67 o 
   5   2   7        2.67        1.09      4.53 o 
   6   2   7       26.98       29.07      8.88 o 
  -7   3   7        3.40       -5.77     10.74 o 
  -6   3   7        2.76       -2.69      4.73 o 
  -5   3   7      108.12      124.43      8.72 o 
  -4   3   7        6.81        2.39      2.52 o 
  -3   3   7      259.81      327.11      9.51 o 
  -2   3   7     1807.48     1901.32     32.19 o 
  -1   3   7      886.96      805.12     14.60 o 
   1   3   7      587.69      533.02     13.06 o 
   2   3   7     2337.51     2499.13     43.41 o 
   3   3   7        0.36       -0.43      2.93 o 
   4   3   7     1314.49     1368.99     29.38 o 
   5   3   7      317.88      291.64     12.82 o 
   6   3   7       11.37        6.89      7.07 o 
  -7   4   7        7.13       15.22      8.40 o 
  -6   4   7        6.66        9.71      5.62 o 
  -5   4   7        6.05       13.30      4.94 o 
  -4   4   7       16.40       16.74      3.26 o 
  -2   4   7      505.05      442.18     10.73 o 
  -1   4   7      196.52      169.59      7.20 o 
   0   4   7       18.29       28.98      3.06 o 
   1   4   7      177.72      176.03     10.18 o 
   2   4   7     1558.24     1482.53     28.54 o 
   3   4   7      498.31      524.51     14.64 o 
   4   4   7       30.36       45.27      6.96 o 
   5   4   7       59.19       87.00     10.47 o 
   6   4   7       17.39       11.47      7.76 o 
  -7   5   7        2.34        2.18     10.38 o 
  -6   5   7       51.96       76.87     10.77 o 
  -5   5   7      626.81      648.51     19.48 o 
  -4   5   7       64.67       75.21      6.11 o 
  -3   5   7      291.51      341.51      9.61 o 
  -2   5   7        1.40       -1.81      1.89 o 
  -1   5   7      708.06      635.04     10.92 o 
   1   5   7      525.69      621.42     16.67 o 
   2   5   7      552.83      469.21     12.88 o 
   3   5   7      196.18      169.83      8.40 o 
   4   5   7       24.17       37.86      7.51 o 
   5   5   7        7.34        5.41      7.68 o 
   6   5   7        0.36       -2.51      6.46 o 
  -7   6   7        9.46        6.04      8.16 o 
  -6   6   7       61.05       65.11     11.32 o 
  -5   6   7     1442.42     1464.20     33.05 o 
  -4   6   7       85.28      114.60      6.52 o 
  -3   6   7        0.06        1.85      1.62 o 
  -2   6   7     2770.16     2626.29     34.03 o 
  -1   6   7        0.46        4.59      1.80 o 
   0   6   7       70.15       96.03      4.84 o 
   1   6   7     1085.36     1081.01     21.86 o 
   2   6   7      184.29      221.42     11.65 o 
   3   6   7       44.65       48.96      5.28 o 
   4   6   7        0.32       -1.56      4.76 o 
   5   6   7        0.27        1.24      5.76 o 
   6   6   7        2.29        7.43      6.93 o 
  -7   7   7        8.01       -4.85     15.91 o 
  -6   7   7       79.25       77.24     11.48 o 
  -4   7   7       28.23       32.33      4.43 o 
  -3   7   7      421.35      350.17     11.00 o 
  -2   7   7      953.98      880.33     14.50 o 
  -1   7   7      270.68      265.62      6.84 o 
   0   7   7       49.38       66.56      3.80 o 
   1   7   7      265.26      314.91      9.66 o 
   2   7   7       20.21       36.81      7.88 o 
   3   7   7       18.70        5.72      4.75 o 
   4   7   7      107.93       93.82     10.34 o 
   5   7   7        5.60        5.86      6.16 o 
   6   7   7        4.78       -0.06      6.20 o 
  -7   8   7       24.80        6.54      8.81 o 
  -6   8   7        9.72       15.65      7.83 o 
  -5   8   7        3.55        5.73      4.71 o 
  -4   8   7     1024.38      997.22     24.71 o 
  -3   8   7      350.74      365.11     10.73 o 
  -2   8   7      120.36      133.94      6.28 o 
  -1   8   7        8.35        1.17      3.10 o 
   0   8   7       51.94       67.87      5.26 o 
   2   8   7      174.34      121.48     10.70 o 
   3   8   7       34.19       30.65      7.01 o 
   4   8   7       31.77       38.74      7.98 o 
   5   8   7        7.43       13.91      7.23 o 
   6   8   7        5.83       11.48      7.49 o 
  -6   9   7       61.94       81.42     12.37 o 
  -5   9   7        0.35       -2.80      4.46 o 
  -4   9   7        1.73       -4.64      3.94 o 
  -3   9   7        0.88        3.26      3.48 o 
  -2   9   7      185.92      160.89      6.95 o 
  -1   9   7       74.72       87.64      4.42 o 
   0   9   7      182.79      182.01      6.15 o 
   1   9   7       17.93       15.48      3.47 o 
   2   9   7        0.57       -1.31      3.89 o 
   3   9   7       19.48       24.81      6.35 o 
   4   9   7       12.53       12.67      6.49 o 
   5   9   7        1.64        2.18      6.11 o 
   6   9   7        7.58        6.77      7.29 o 
  -6  10   7        0.06        4.82      6.60 o 
  -5  10   7       16.89       12.63      7.38 o 
  -4  10   7      345.23      339.68     14.07 o 
  -3  10   7      691.49      663.81     18.98 o 
  -2  10   7        0.38        6.09      2.83 o 
  -1  10   7        3.29       11.26      2.56 o 
   0  10   7        7.94       11.91      2.57 o 
   1  10   7      447.27      422.39     13.50 o 
   2  10   7      101.48      110.55      9.83 o 
   3  10   7        0.02       -3.94      3.69 o 
   4  10   7        0.15       -3.40      5.01 o 
   5  10   7        3.31       -1.34     12.42 o 
  -6  11   7        6.65       12.17      8.52 o 
  -5  11   7        3.61        1.07      4.94 o 
  -4  11   7       48.88       54.31      7.38 o 
  -3  11   7       23.38       20.47      6.41 o 
  -2  11   7       62.36       72.83      6.55 o 
  -1  11   7       12.11       17.20      3.02 o 
   0  11   7      249.78      273.05     10.67 o 
   1  11   7      475.43      498.94     15.25 o 
   2  11   7        3.91       14.32      4.69 o 
   3  11   7        7.42       12.25      6.19 o 
   4  11   7        0.00       -3.48      4.86 o 
   5  11   7        3.56       -1.00     16.01 o 
  -6  12   7        0.00        4.33      6.21 o 
  -5  12   7        0.11        6.04      7.55 o 
  -4  12   7        2.61       -2.07      4.38 o 
  -3  12   7       92.57       84.69     14.64 o 
  -2  12   7       22.18       13.85      4.48 o 
   0  12   7        3.81        3.57      3.40 o 
   1  12   7       62.23       65.12      5.79 o 
   2  12   7      172.52      195.33     10.71 o 
   3  12   7        2.68       -8.65      6.40 o 
   4  12   7      148.82      122.26     12.53 o 
   5  12   7       17.40       20.49      8.11 o 
  -5  13   7       41.71       45.54      8.03 o 
  -4  13   7       12.64        7.36      5.41 o 
  -3  13   7       20.34       30.51      6.09 o 
  -2  13   7       22.46       27.78      5.55 o 
  -1  13   7      141.33      141.80      8.75 o 
   1  13   7       10.08        8.51      4.61 o 
   2  13   7      674.24      768.09     21.80 o 
   3  13   7       95.22       77.83     11.02 o 
   4  13   7       37.76       31.52      8.47 o 
  -5  14   7        0.46        0.63      6.27 o 
  -4  14   7       15.42       18.15      6.92 o 
  -3  14   7       13.61       13.14      5.55 o 
  -2  14   7        3.87        4.20      5.90 o 
  -1  14   7        0.05       -0.50      3.50 o 
   0  14   7       37.48       35.58      8.79 o 
   1  14   7       11.52        8.26      4.91 o 
   2  14   7       45.01       65.83     13.11 o 
   3  14   7        5.45        6.45      6.44 o 
   4  14   7        3.31       -5.78      6.16 o 
  -4  15   7       35.83       37.17      7.73 o 
  -3  15   7        5.11       17.46      7.48 o 
  -2  15   7       49.59       37.78      8.43 o 
  -1  15   7       70.87       61.73      9.76 o 
   0  15   7        1.03        4.45      4.02 o 
   1  15   7       57.29       58.24     13.93 o 
   2  15   7      107.99       86.38      8.92 o 
   3  15   7        1.12        8.46      7.48 o 
  -4  16   7        0.26        5.49      8.87 o 
  -3  16   7        0.65        0.73      9.81 o 
  -2  16   7       40.78       37.18      8.69 o 
  -1  16   7        5.61       19.66      7.48 o 
   0  16   7       37.96       28.98     13.33 o 
   1  16   7        6.76        8.10      5.86 o 
   2  16   7        0.01        1.57      5.96 o 
   3  16   7       14.73       23.72      8.78 o 
  -3  17   7        2.57       -9.62      6.41 o 
  -2  17   7        7.55       12.56      7.68 o 
  -1  17   7        1.63       -1.80      6.15 o 
   0  17   7        3.47        1.78      5.79 o 
   1  17   7        3.79        9.11      6.69 o 
   2  17   7        9.85        9.60      6.90 o 
  -2  18   7        7.93       16.54      8.46 o 
  -1  18   7        3.20       20.11     11.11 o 
   0  18   7       15.39       24.76     10.74 o 
   1  18   7       25.26       25.56     22.48 o 
  -7   0   8       32.97       35.72     15.70 o 
  -6   0   8      366.37      437.23     30.51 o 
  -5   0   8       10.69        8.14      6.07 o 
  -4   0   8      363.03      351.67     14.64 o 
  -3   0   8      196.74      191.64     14.51 o 
  -2   0   8      143.08      108.43      9.97 o 
  -1   0   8      702.94      687.49     16.70 o 
   0   0   8      611.05      540.33     26.06 o 
   1   0   8     5028.14     5261.24    127.39 o 
   2   0   8      927.85      864.69     34.13 o 
   3   0   8       39.54       20.85      7.38 o 
   4   0   8        0.01        4.53      7.98 o 
   5   0   8      170.75      176.75     17.72 o 
   6   0   8       18.90       35.41      9.32 o 
  -7   1   8        0.08       -8.40      7.18 o 
  -6   1   8        2.45       -3.89      6.45 o 
  -5   1   8        1.49       -0.58      3.04 o 
  -4   1   8        3.52        4.03      2.83 o 
  -3   1   8      785.11      828.89     16.65 o 
  -2   1   8     1242.07     1189.37     20.79 o 
   0   1   8      935.73      799.85     14.03 o 
   3   1   8      263.53      233.89      9.81 o 
   4   1   8      475.77      428.45     14.75 o 
   5   1   8        7.98       12.76      5.41 o 
   6   1   8        0.13       -4.42      5.50 o 
  -7   2   8       14.59       16.41      9.39 o 
  -6   2   8      210.60      237.62     12.59 o 
  -5   2   8       31.97       37.76      5.99 o 
  -4   2   8        4.52        3.47      2.78 o 
  -3   2   8       57.98       51.74      3.81 o 
  -2   2   8     1979.85     1755.28     27.20 o 
  -1   2   8       11.09       14.67      2.59 o 
   0   2   8        6.75       11.05      3.70 o 
   1   2   8      582.00      623.57     14.86 o 
   2   2   8      362.60      370.91     13.64 o 
   3   2   8      332.55      333.51     11.81 o 
   5   2   8       16.06        8.21      5.23 o 
   6   2   8        4.34        3.90      7.13 o 
  -7   3   8        0.07        0.96      8.47 o 
  -6   3   8       82.90       90.03     10.77 o 
  -5   3   8       34.66       23.35      5.48 o 
  -4   3   8       91.28       83.40      5.60 o 
  -3   3   8      407.62      387.84      8.75 o 
  -2   3   8      336.71      316.91      9.39 o 
  -1   3   8      306.10      335.74      8.59 o 
   0   3   8        4.69       16.00      3.61 o 
   1   3   8        9.00        4.63      2.93 o 
   2   3   8      176.04      176.60      8.04 o 
   3   3   8       53.32       62.78      6.00 o 
   4   3   8      977.90     1030.45     24.60 o 
   5   3   8        6.90        5.26      5.02 o 
   6   3   8        0.84        2.78      6.82 o 
  -7   4   8       10.44       20.42      8.43 o 
  -6   4   8        3.25        9.03      5.70 o 
  -5   4   8      401.98      410.17     15.31 o 
  -4   4   8       44.05       33.51      5.07 o 
  -3   4   8        0.94        1.19      2.15 o 
  -2   4   8       64.99       76.99      4.51 o 
  -1   4   8     1442.48     1392.68     22.96 o 
   0   4   8       15.68       25.07      3.13 o 
   1   4   8      494.57      511.18     13.32 o 
   2   4   8      617.06      677.12     16.65 o 
   3   4   8      140.74      139.15      7.99 o 
   4   4   8       54.36       76.29      7.15 o 
   5   4   8        4.78       14.22      7.95 o 
   6   4   8        2.88        8.70      7.77 o 
  -7   5   8        5.11       -3.92      7.13 o 
  -6   5   8       40.87       36.38      8.77 o 
  -5   5   8       93.89       85.74      8.29 o 
  -4   5   8      307.52      286.92      9.67 o 
  -3   5   8      100.27       83.96      5.20 o 
  -2   5   8     1738.21     1825.93     30.00 o 
  -1   5   8     1092.31     1068.48     19.00 o 
   0   5   8       79.56       98.15      5.05 o 
   1   5   8      118.42      152.32      7.10 o 
   2   5   8      122.08      127.90      8.53 o 
   3   5   8        3.84       -0.28      3.13 o 
   4   5   8       75.19       85.67     19.75 o 
   5   5   8        3.66        1.32      8.62 o 
   6   5   8        0.35       -4.55      6.34 o 
  -7   6   8        9.24        6.65     13.99 o 
  -6   6   8       64.32       84.37     14.51 o 
  -5   6   8      270.14      301.20     17.29 o 
  -4   6   8      121.85      134.12      8.27 o 
  -3   6   8      208.25      210.15      7.84 o 
  -2   6   8      518.01      553.78     15.21 o 
  -1   6   8      203.83      261.63     11.87 o 
   0   6   8      211.72      243.80      8.64 o 
   1   6   8       31.25       34.62      4.62 o 
   2   6   8      301.35      355.65     11.54 o 
   3   6   8      365.54      371.32     16.65 o 
   4   6   8      129.62      127.10     23.54 o 
   5   6   8       13.34        4.43      9.63 o 
   6   6   8       15.16        1.87      7.33 o 
  -7   7   8        3.23        6.11      9.14 o 
  -6   7   8       28.17       26.29     21.21 o 
  -5   7   8       82.79       82.58     10.71 o 
  -4   7   8       42.96       33.54      4.45 o 
  -3   7   8       20.49       12.05      2.74 o 
  -2   7   8        0.96       -0.30      2.20 o 
  -1   7   8        0.76        0.88      2.83 o 
   0   7   8       61.51       75.61      4.75 o 
   1   7   8      224.62      265.10      9.44 o 
   2   7   8      102.33      108.79      6.64 o 
   3   7   8      162.55      169.19     19.06 o 
   4   7   8       53.66       50.09      8.69 o 
   5   7   8       10.06        8.81      6.24 o 
   6   7   8       16.42       15.49      7.88 o 
  -6   8   8        0.14       -0.31      6.47 o 
  -4   8   8       98.13       90.68      7.89 o 
  -3   8   8      154.61      143.58      7.02 o 
  -2   8   8        2.49        1.55      2.33 o 
  -1   8   8      242.57      219.52      8.45 o 
   0   8   8       10.98        7.79      2.45 o 
   2   8   8        2.41        9.93      6.78 o 
   3   8   8        0.01        3.67      5.21 o 
   4   8   8        1.48        0.57      8.66 o 
   5   8   8        0.86        5.08      6.65 o 
   6   8   8        3.08       11.51      7.77 o 
  -6   9   8       20.55       24.65     11.28 o 
  -5   9   8       35.39       40.28      7.19 o 
  -4   9   8      162.37      218.21     11.50 o 
  -3   9   8       17.60       16.07      3.73 o 
  -2   9   8       36.26       24.81      4.37 o 
  -1   9   8       10.04        4.95      2.25 o 
   0   9   8      364.17      327.60      8.54 o 
   1   9   8      949.30      921.14     21.74 o 
   2   9   8      123.30      102.90     10.13 o 
   3   9   8       17.32       20.22      6.29 o 
   4   9   8       15.47        5.56      6.01 o 
   5   9   8       70.57       57.01     10.43 o 
  -6  10   8       22.41       13.90      8.28 o 
  -5  10   8       11.32       20.71      6.08 o 
  -4  10   8       15.68       18.63      5.21 o 
  -3  10   8     1902.13     1861.64     56.21 o 
  -2  10   8       72.74       70.31      5.60 o 
  -1  10   8       77.69       81.56      6.81 o 
   0  10   8        0.85        1.72      3.35 o 
   1  10   8       19.34       13.93      3.79 o 
   2  10   8      154.52      153.59     11.58 o 
   3  10   8        1.51        3.28      5.60 o 
   4  10   8       46.60       64.64      9.85 o 
   5  10   8       83.15       51.11     13.17 o 
  -6  11   8        2.49       10.54      7.94 o 
  -5  11   8        1.17        9.29      6.65 o 
  -4  11   8       31.99       34.71      6.65 o 
  -3  11   8      226.30      243.03     11.98 o 
  -2  11   8       11.02        4.40      3.90 o 
  -1  11   8        5.38       -0.97      2.34 o 
   0  11   8       16.76       26.67      5.01 o 
   1  11   8       35.86       35.69      4.96 o 
   2  11   8       40.53       51.48     11.98 o 
   3  11   8        7.45        5.24      5.45 o 
   4  11   8        9.24       -1.20     16.49 o 
   5  11   8        4.53        1.57      6.36 o 
  -5  12   8        0.07        0.82      5.05 o 
  -4  12   8       87.13       81.73      8.89 o 
  -3  12   8       30.00       13.95      5.08 o 
  -2  12   8       25.76       17.64      4.58 o 
  -1  12   8        4.61        7.53      5.04 o 
   0  12   8       34.75       47.18      6.82 o 
   1  12   8       75.65       88.14      8.03 o 
   2  12   8      359.25      415.14     18.87 o 
   3  12   8       61.66       58.63      9.52 o 
   4  12   8       48.29       49.19     10.00 o 
  -5  13   8        4.09        4.69      6.09 o 
  -4  13   8       57.98       46.59      7.65 o 
  -3  13   8       67.72       61.07     10.90 o 
  -2  13   8       20.67        9.58      5.73 o 
  -1  13   8       29.92       17.56      6.09 o 
   0  13   8       95.42       78.99      9.43 o 
   1  13   8        8.75        3.29      3.70 o 
   2  13   8      162.98      151.50     12.64 o 
   3  13   8        1.13       -2.41      5.44 o 
   4  13   8        3.93       -9.54      8.90 o 
  -5  14   8        6.23       12.22      6.92 o 
  -4  14   8        4.96        9.50      5.95 o 
  -3  14   8        9.61        3.77      5.54 o 
  -2  14   8       97.95       85.27     10.61 o 
  -1  14   8        1.14        7.23      5.92 o 
   0  14   8        2.19        3.36      3.85 o 
   1  14   8        8.58        0.59      4.39 o 
   2  14   8       18.86       17.55      5.79 o 
   3  14   8       15.16       10.32      7.08 o 
   4  14   8        7.44       -2.77      6.81 o 
  -4  15   8        2.59        2.98      5.75 o 
  -3  15   8        6.99        9.98      9.59 o 
  -2  15   8       19.58       18.59      7.38 o 
  -1  15   8        9.64        0.70      6.26 o 
   0  15   8        1.41        2.28      4.38 o 
   1  15   8       28.45       36.10      8.09 o 
   2  15   8       39.22       33.68      8.48 o 
   3  15   8        8.06       -6.32      6.44 o 
  -3  16   8        0.58       10.37      7.13 o 
  -2  16   8        0.07       -0.02      6.59 o 
  -1  16   8       47.05       63.37     10.36 o 
   0  16   8       19.82       16.75      7.21 o 
   1  16   8        5.22        2.64      6.04 o 
   2  16   8        2.69       -0.29      5.77 o 
  -3  17   8        6.86       -9.15      6.26 o 
  -2  17   8        6.20       19.22      8.15 o 
  -1  17   8        1.18       -0.93      6.92 o 
   0  17   8        0.17       10.00      9.06 o 
   1  17   8        2.05        3.98      6.35 o 
   2  17   8        5.89       -0.02      6.68 o 
  -1  18   8       50.30       35.32     13.42 o 
   0  18   8        0.00        0.28      8.89 o 
  -7   1   9        3.03       13.32      9.41 o 
  -6   1   9      151.15      165.47     14.73 o 
  -5   1   9       37.89       20.50      5.48 o 
  -4   1   9       80.50       77.23      5.65 o 
  -3   1   9      474.99      474.44     12.11 o 
  -2   1   9       49.38       67.62      3.48 o 
  -1   1   9       49.84       66.20      3.32 o 
   0   1   9       75.21       72.77      3.95 o 
   1   1   9       53.52       64.57      5.06 o 
   2   1   9      179.00      187.51      8.46 o 
   3   1   9        6.92        7.39      4.17 o 
   4   1   9      166.54      163.79     10.05 o 
   5   1   9      113.22      110.20      9.35 o 
   6   1   9       10.87        1.15      5.93 o 
  -7   2   9       67.99       63.63     12.62 o 
  -6   2   9       62.99       77.75      8.78 o 
  -5   2   9       81.68       87.40     11.35 o 
  -4   2   9       65.46       71.21      5.53 o 
  -3   2   9       10.41        4.00      2.94 o 
  -2   2   9      100.68       93.89      4.70 o 
  -1   2   9      234.77      197.47      6.63 o 
   0   2   9       51.03       47.01      4.18 o 
   1   2   9     1001.03      911.05     19.84 o 
   2   2   9      142.80      119.82      7.06 o 
   3   2   9       76.73       97.02      7.24 o 
   4   2   9       11.98       23.28      5.85 o 
   5   2   9        0.61        4.37      5.30 o 
   6   2   9       14.72       16.11     10.53 o 
  -7   3   9        0.08        6.76      9.69 o 
  -6   3   9        3.03       -1.66      5.35 o 
  -5   3   9       13.96        8.41      4.96 o 
  -4   3   9       17.51       22.54      3.97 o 
  -3   3   9      282.35      269.84     10.70 o 
  -2   3   9      583.44      572.79     12.40 o 
  -1   3   9      398.76      391.88      9.79 o 
   0   3   9     1068.34      976.15     26.89 o 
   1   3   9       13.15       17.21      6.29 o 
   2   3   9        2.18        5.24      3.36 o 
   3   3   9       74.50       64.80      6.25 o 
   4   3   9      175.86      170.23     11.80 o 
   5   3   9       21.58       27.65     13.07 o 
   6   3   9        1.13       -1.03      6.78 o 
  -7   4   9       15.10       16.39      8.57 o 
  -6   4   9       56.78       63.65      8.43 o 
  -5   4   9        0.66        4.10      4.72 o 
  -4   4   9       10.29       11.44      5.48 o 
  -3   4   9       29.82       44.04      4.08 o 
  -2   4   9      106.36      105.63      5.38 o 
  -1   4   9      995.67      865.03     16.60 o 
   0   4   9     1193.79     1135.07     22.93 o 
   1   4   9       94.39       89.46      5.78 o 
   2   4   9      360.12      439.38     13.27 o 
   3   4   9       18.59       22.44      4.68 o 
   4   4   9      197.21      172.12     10.08 o 
   5   4   9        2.44       -1.76      5.91 o 
   6   4   9       28.02       29.26      9.12 o 
  -7   5   9        2.06        3.91      7.80 o 
  -6   5   9       22.34       18.11      7.46 o 
  -5   5   9        0.02        2.56      4.76 o 
  -4   5   9      227.45      253.41     17.58 o 
  -3   5   9      149.71      175.26      7.24 o 
  -2   5   9      278.48      257.60      8.42 o 
  -1   5   9        1.94        0.02      3.29 o 
   0   5   9        6.76       -0.54      2.26 o 
   1   5   9      149.53      202.26      9.89 o 
   2   5   9      525.03      515.56     14.66 o 
   3   5   9       39.79       46.92      5.91 o 
   4   5   9        9.44       15.30      7.63 o 
   5   5   9       10.19       -2.16      5.52 o 
   6   5   9        3.46        4.78      7.69 o 
  -7   6   9        2.45        4.34      8.84 o 
  -6   6   9       14.57       21.43     11.19 o 
  -5   6   9       20.30       15.53      5.26 o 
  -4   6   9      480.40      443.44     23.29 o 
  -3   6   9      169.20      219.16      9.63 o 
  -2   6   9      197.96      183.65      7.21 o 
   0   6   9       37.82       42.47      4.56 o 
   1   6   9      162.53      205.16     14.19 o 
   2   6   9      473.07      474.07     14.04 o 
   3   6   9      192.19      206.83     13.36 o 
   4   6   9        6.81       12.53      6.64 o 
   5   6   9        0.02        0.93      6.49 o 
   6   6   9        4.58       11.15      8.25 o 
  -7   7   9        3.86       11.50     12.60 o 
  -6   7   9       21.66       22.74      9.88 o 
  -5   7   9      182.24      193.41     14.80 o 
  -4   7   9       46.92       41.29      5.71 o 
  -3   7   9        8.40        4.92      2.85 o 
  -2   7   9       43.49       46.13      4.43 o 
  -1   7   9        0.51       -0.18      2.32 o 
   0   7   9      217.25      219.52      7.89 o 
   1   7   9        2.46       -2.40      2.61 o 
   2   7   9       10.63       10.25      3.66 o 
   3   7   9      154.81      170.26     12.71 o 
   4   7   9        8.27       -0.56      5.44 o 
   5   7   9       57.59       45.87     11.04 o 
  -6   8   9        0.56        7.59      7.53 o 
  -5   8   9      103.53      107.15     34.30 o 
  -4   8   9       96.77      102.89     10.99 o 
  -3   8   9       50.23       66.10      5.38 o 
  -2   8   9        0.47        0.77      2.52 o 
  -1   8   9        8.27        1.18      2.71 o 
   0   8   9        5.98        5.62      2.76 o 
   2   8   9       18.50       12.66      5.52 o 
   3   8   9       13.76        9.40      9.63 o 
   4   8   9       22.30       19.29      7.40 o 
   5   8   9        0.00       -5.69      5.80 o 
  -6   9   9       12.78       17.80      8.59 o 
  -5   9   9        6.22       12.52      7.45 o 
  -4   9   9       81.14       90.30      8.10 o 
  -3   9   9       69.13       81.20      6.20 o 
  -2   9   9      360.71      361.09     12.73 o 
  -1   9   9        2.26        3.02      2.96 o 
   0   9   9      139.89      160.59      9.80 o 
   1   9   9        6.64       10.84      8.49 o 
   2   9   9      131.19      133.80     17.49 o 
   3   9   9        3.63        1.82      5.12 o 
   4   9   9        0.48        2.08      5.49 o 
   5   9   9       44.61       39.84      9.79 o 
  -6  10   9        2.51       11.80      8.78 o 
  -5  10   9       23.16       17.78      7.63 o 
  -4  10   9       46.42       56.58      8.18 o 
  -3  10   9      722.75      722.85     20.56 o 
  -2  10   9       43.66       33.79      4.54 o 
  -1  10   9       73.59       89.10      5.84 o 
   0  10   9       63.52       73.26      5.63 o 
   1  10   9      157.18      199.34     10.40 o 
   2  10   9      228.83      200.81     13.32 o 
   3  10   9       11.39        1.50      6.02 o 
   4  10   9       16.07       22.67      7.60 o 
   5  10   9       11.60       -0.34      7.37 o 
  -6  11   9       20.78       20.62      9.49 o 
  -5  11   9       15.43       23.80      8.53 o 
  -4  11   9       15.12       17.34      5.67 o 
  -3  11   9       83.28       80.97      7.89 o 
  -2  11   9      191.29      199.15     10.27 o 
  -1  11   9        4.29        1.50      2.55 o 
   0  11   9      327.51      346.54     11.12 o 
   1  11   9     1289.27     1336.63     29.80 o 
   2  11   9       10.41       19.24      6.87 o 
   3  11   9        2.53        4.62      6.18 o 
   4  11   9        2.36        6.84      6.90 o 
   5  11   9        2.47        4.21      7.49 o 
  -5  12   9        0.65        1.51      5.79 o 
  -4  12   9       14.42       19.41      6.21 o 
  -3  12   9      284.00      284.74     13.23 o 
  -2  12   9       81.84       75.47      8.10 o 
  -1  12   9        4.29       14.48      4.79 o 
   0  12   9        6.05        6.35      3.61 o 
   1  12   9        6.57       10.32      4.15 o 
   2  12   9        0.40        1.25      6.55 o 
   3  12   9       13.64        8.90      7.89 o 
   4  12   9        0.31        3.46      9.30 o 
  -5  13   9        6.23        2.04      5.88 o 
  -4  13   9        3.69        0.32      5.05 o 
  -3  13   9        0.00        3.87      8.16 o 
  -2  13   9        8.28       16.42      9.17 o 
  -1  13   9       11.29        6.03      5.52 o 
   0  13   9      336.10      381.24     12.23 o 
   1  13   9        2.45        2.40      3.65 o 
   2  13   9        1.70       -4.09      9.77 o 
   3  13   9        1.15        4.94     11.17 o 
   4  13   9        3.52        0.45      6.95 o 
  -4  14   9       13.67        9.41      6.20 o 
  -3  14   9        4.20       -1.44      5.31 o 
  -2  14   9       50.38       41.55      8.58 o 
  -1  14   9       31.26       23.16     10.07 o 
   0  14   9       36.47       42.27      8.52 o 
   1  14   9        6.68       -2.29      4.41 o 
   2  14   9       25.76       21.96      7.86 o 
   3  14   9       32.93       31.36      8.93 o 
  -4  15   9        3.61       -9.56      8.76 o 
  -3  15   9       29.37       26.39      8.61 o 
  -2  15   9        4.27       12.68      6.58 o 
  -1  15   9        9.18       21.90      7.70 o 
   0  15   9        0.03       -3.44      5.85 o 
   1  15   9        1.25        7.83      8.73 o 
   2  15   9        1.12       -7.38      9.14 o 
   3  15   9       13.30        4.94     13.59 o 
  -3  16   9        3.59       10.51      7.83 o 
  -2  16   9        0.47        0.81      6.63 o 
  -1  16   9        3.64        1.33     10.67 o 
   0  16   9        0.78       16.61     10.37 o 
   1  16   9        0.45       -2.14      6.08 o 
   2  16   9        6.42        1.37      9.12 o 
  -2  17   9        0.17        8.26      7.76 o 
  -1  17   9        0.84        1.12      6.94 o 
   0  17   9        0.10       -2.34      9.26 o 
   1  17   9        0.00        7.60      9.56 o 
  -7   0  10       47.85       57.37     18.06 o 
  -6   0  10       42.79       41.02     14.58 o 
  -5   0  10       52.90       64.07      8.74 o 
  -4   0  10        5.40       10.61      5.06 o 
  -3   0  10      331.51      310.67     18.37 o 
  -2   0  10      400.97      348.84     14.32 o 
  -1   0  10        6.51        1.41      2.30 o 
   0   0  10      968.58      841.49     21.88 o 
   1   0  10      538.52      643.26     19.16 o 
   2   0  10       64.52       68.51      7.37 o 
   3   0  10        3.08       10.63      5.28 o 
   4   0  10      419.71      477.84     20.49 o 
   5   0  10       12.02       15.11     11.29 o 
   6   0  10        1.87       -2.10      7.66 o 
  -7   1  10        0.13        2.14      9.80 o 
  -6   1  10       32.44       48.36     10.69 o 
  -5   1  10        0.42        1.98      4.60 o 
  -4   1  10      222.94      220.54      9.81 o 
  -3   1  10      925.01      935.90     19.09 o 
  -2   1  10       37.91       46.16      5.05 o 
  -1   1  10       45.46       42.96      3.06 o 
   0   1  10       30.83       33.30      3.22 o 
   1   1  10      416.24      513.28     15.26 o 
   2   1  10       14.42        3.50      3.34 o 
   3   1  10       41.93       56.12      6.49 o 
   4   1  10      360.38      375.63     14.87 o 
   5   1  10       17.07       19.07      7.33 o 
   6   1  10       19.50       38.60      8.89 o 
  -7   2  10        1.56        6.38      9.63 o 
  -6   2  10      266.92      275.70     15.36 o 
  -5   2  10       19.94       18.96      5.51 o 
  -4   2  10       75.23       66.73      7.31 o 
  -3   2  10       12.76        9.29      3.32 o 
  -2   2  10       14.77       26.11      4.43 o 
  -1   2  10      120.50      126.42      4.47 o 
   0   2  10     1979.10     1628.90     45.27 o 
   2   2  10        1.90        3.36      3.22 o 
   3   2  10       59.06       64.06      6.71 o 
   4   2  10       26.23       43.03      7.18 o 
   5   2  10       35.11       41.76      7.38 o 
   6   2  10        0.56       -8.01      6.98 o 
  -7   3  10        4.47        3.81      9.42 o 
  -6   3  10      102.42      117.50     11.69 o 
  -5   3  10      237.62      246.31     12.49 o 
  -4   3  10       60.40       65.52      5.64 o 
  -3   3  10        8.85        8.25      3.65 o 
  -2   3  10      422.65      423.24     10.61 o 
  -1   3  10     1115.84     1058.32     19.29 o 
   0   3  10      175.13      186.91     15.34 o 
   1   3  10       34.41       33.80      4.41 o 
   2   3  10       28.26       23.65      4.80 o 
   3   3  10      168.81      171.00      9.59 o 
   4   3  10       70.27       82.70      8.10 o 
   5   3  10        6.65       14.71      7.33 o 
   6   3  10        7.89       11.70      8.14 o 
  -7   4  10        3.18       10.65     15.58 o 
  -6   4  10      283.32      255.58     14.05 o 
  -5   4  10        0.35        0.69      5.81 o 
  -4   4  10      145.62      151.06      9.43 o 
  -3   4  10      165.37      153.43      8.82 o 
  -2   4  10      113.75      116.82      5.78 o 
  -1   4  10      474.87      465.55     11.50 o 
   0   4  10       53.04       47.42      5.11 o 
   1   4  10      294.11      229.48      9.60 o 
   2   4  10       43.65       52.58      5.58 o 
   3   4  10        2.58        7.41      4.52 o 
   4   4  10       52.07       72.04      7.68 o 
   5   4  10        0.05       -8.51      5.68 o 
   6   4  10        0.49       -4.15      8.66 o 
  -7   5  10        4.78       -5.78      7.15 o 
  -6   5  10        8.69        9.14      6.31 o 
  -5   5  10      117.25      127.82      9.82 o 
  -4   5  10      633.52      636.66     19.21 o 
  -3   5  10      131.85      160.55      9.04 o 
  -2   5  10       79.10       81.52      5.20 o 
  -1   5  10       25.78       27.11      3.72 o 
   0   5  10     1161.75     1097.19     23.19 o 
   1   5  10      103.22       82.60      7.94 o 
   2   5  10      127.70      134.60      7.81 o 
   3   5  10      957.97      905.32     22.46 o 
   4   5  10      117.73      104.34     11.52 o 
   5   5  10        0.02       -8.96     12.31 o 
  -7   6  10       10.05       15.45      9.44 o 
  -6   6  10       40.22       34.22      9.73 o 
  -5   6  10        0.48        2.82      4.82 o 
  -4   6  10       52.98       57.29      6.95 o 
  -3   6  10        0.11        0.06      2.66 o 
  -2   6  10       36.95       50.05      4.56 o 
  -1   6  10       58.06       64.00      4.88 o 
   0   6  10       35.90       28.20      6.61 o 
   1   6  10        9.06        7.92      4.48 o 
   2   6  10       78.28       69.94      6.37 o 
   3   6  10       17.58       16.20      6.78 o 
   4   6  10       94.64       65.98      9.82 o 
   5   6  10        8.17        7.06      7.48 o 
  -6   7  10        2.56       -0.58      6.91 o 
  -5   7  10       96.46       85.66     11.41 o 
  -4   7  10        0.79        4.59      4.32 o 
  -3   7  10      106.36       84.78      6.36 o 
  -2   7  10        5.74        2.34      2.10 o 
  -1   7  10        9.13        8.24      2.99 o 
   0   7  10       88.42       78.03      5.35 o 
   1   7  10        5.99        2.91      4.18 o 
   2   7  10      303.84      352.86     16.58 o 
   3   7  10       82.14      106.90     11.04 o 
   4   7  10       55.07       52.22      9.49 o 
   5   7  10        9.91       14.14     12.09 o 
  -6   8  10        2.13       -2.22      7.34 o 
  -5   8  10        0.09        0.03      8.16 o 
  -4   8  10       74.35       75.23     10.20 o 
  -3   8  10      563.63      535.64     17.09 o 
  -2   8  10        0.33        0.70      2.78 o 
  -1   8  10       26.71       31.57      5.78 o 
   0   8  10        9.41       14.91      3.44 o 
   1   8  10      108.56      130.01      7.60 o 
   2   8  10       76.72       64.34     12.48 o 
   3   8  10        9.60        0.48      5.51 o 
   4   8  10       33.77       21.73      9.37 o 
   5   8  10       11.48        3.59      7.29 o 
  -6   9  10        4.83       -3.34      7.81 o 
  -5   9  10        2.59        1.35      6.61 o 
  -4   9  10        7.21        6.11      5.43 o 
  -3   9  10      272.90      242.29      9.58 o 
  -2   9  10      179.11      181.92      8.28 o 
  -1   9  10        3.86        8.34      3.39 o 
   0   9  10       57.39       59.01      5.91 o 
   1   9  10      920.20      960.99     28.68 o 
   2   9  10       49.28       50.00      8.54 o 
   3   9  10       17.79       13.51      7.68 o 
   4   9  10       12.83        4.81      7.40 o 
   5   9  10        2.43       -6.55      6.40 o 
  -6  10  10        8.56       -2.08      7.59 o 
  -5  10  10        8.97       14.93     14.47 o 
  -4  10  10        4.37        1.38      4.37 o 
  -3  10  10       52.54       54.92      9.45 o 
  -2  10  10      159.26      146.36      9.07 o 
  -1  10  10      101.69       94.35      6.32 o 
   0  10  10       35.20       20.94      7.30 o 
   1  10  10      242.35      301.92     15.87 o 
   2  10  10       58.25       83.55     10.08 o 
   3  10  10       18.58       24.12      8.07 o 
   4  10  10        5.25       -1.30     12.09 o 
   5  10  10        1.55      -10.15      9.26 o 
  -5  11  10        3.34        9.89      7.53 o 
  -4  11  10       54.56       49.67      7.58 o 
  -3  11  10       19.57       23.09      8.41 o 
  -2  11  10        0.93       -0.88      3.67 o 
  -1  11  10       68.31       78.84      6.03 o 
   0  11  10       11.16       19.13      5.29 o 
   1  11  10      563.49      540.26     21.45 o 
   2  11  10       20.41       14.15     10.06 o 
   3  11  10        2.21       -7.64      5.09 o 
   4  11  10        1.80      -13.85     10.16 o 
  -5  12  10       18.82       28.15      9.35 o 
  -4  12  10      136.15      132.68     10.47 o 
  -3  12  10       79.52       93.99      8.76 o 
  -2  12  10      198.71      198.47     11.03 o 
  -1  12  10        4.44        3.87      3.53 o 
   0  12  10        1.48       -5.14      6.07 o 
   1  12  10      127.42      139.19      9.98 o 
   2  12  10       12.69       10.05      7.08 o 
   3  12  10        6.03        4.92      6.86 o 
   4  12  10        1.17        2.47      6.82 o 
  -5  13  10        7.71       11.88     10.60 o 
  -4  13  10        0.14       -3.49      5.30 o 
  -3  13  10       14.43       16.30      5.71 o 
  -2  13  10        5.55        9.37      6.29 o 
  -1  13  10       10.82       10.44      6.39 o 
   0  13  10       34.05       25.00      6.01 o 
   1  13  10        0.51       -6.03      4.47 o 
   2  13  10       21.51       12.17      8.92 o 
   3  13  10        0.08       -3.16      6.39 o 
  -4  14  10       32.24       39.12      8.07 o 
  -3  14  10       21.26        7.84      8.72 o 
  -2  14  10       19.25       19.13      7.50 o 
  -1  14  10       36.72       26.79      7.75 o 
   0  14  10       33.05       21.50     17.01 o 
   1  14  10        1.46       -5.36      5.64 o 
   2  14  10        1.14       10.73      7.48 o 
   3  14  10       23.08       14.40      8.25 o 
  -3  15  10        2.89        5.63      6.74 o 
  -2  15  10        0.31        8.01      6.64 o 
  -1  15  10       36.65       60.85     15.35 o 
   0  15  10        1.45        1.77      8.40 o 
   1  15  10        3.62       -5.84      7.09 o 
   2  15  10        0.05       -1.84      6.86 o 
  -3  16  10        0.48        4.42      6.97 o 
  -2  16  10        0.45       -6.16     10.90 o 
  -1  16  10        0.06       -8.75      5.83 o 
   0  16  10       26.26       22.73     11.37 o 
   1  16  10        6.35        2.56      9.43 o 
   2  16  10        2.42       15.24     11.17 o 
  -1  17  10       26.78       43.13      9.78 o 
   0  17  10        2.83        8.43     10.40 o 
  -7   1  11        0.13        7.84      9.54 o 
  -6   1  11       16.50       13.07      8.48 o 
  -5   1  11       74.26       85.20     11.53 o 
  -4   1  11       36.98       31.51      8.23 o 
  -3   1  11      103.90       98.62      6.39 o 
  -2   1  11       19.15       27.36      6.13 o 
  -1   1  11        5.88        5.46      2.56 o 
   0   1  11      146.08      146.71      5.93 o 
   1   1  11       62.05       53.03      5.09 o 
   2   1  11        0.59       -1.01      3.19 o 
   3   1  11        2.22        1.39      4.29 o 
   4   1  11       11.44       -2.78      5.32 o 
   5   1  11        2.94       12.21      6.55 o 
  -7   2  11       77.17       92.80     14.54 o 
  -6   2  11      109.72      130.85     21.66 o 
  -5   2  11        7.86        2.93      5.05 o 
  -4   2  11       39.07       49.94      8.08 o 
  -3   2  11       27.40       27.94      7.96 o 
  -2   2  11        0.15        0.18      3.07 o 
  -1   2  11      243.22      212.41     18.57 o 
   0   2  11     1532.58     1496.10     24.56 o 
   1   2  11       17.45       17.08      3.91 o 
   2   2  11        1.72        6.89      3.56 o 
   3   2  11        3.66        8.92      4.89 o 
   4   2  11       49.03       48.11     13.96 o 
   5   2  11        4.87       -0.97      6.05 o 
  -7   3  11        1.36        9.45     10.49 o 
  -6   3  11      332.43      357.90     25.16 o 
  -5   3  11        1.15       -5.38      4.68 o 
  -4   3  11       42.68       48.09      5.64 o 
  -3   3  11       22.81       38.51      5.67 o 
  -2   3  11       31.29       22.51      4.75 o 
  -1   3  11       24.89       15.83      3.30 o 
   0   3  11        1.14        0.33      2.87 o 
   1   3  11      136.78      154.43      9.42 o 
   2   3  11      100.76      115.59      7.62 o 
   3   3  11       45.24       41.60      6.45 o 
   4   3  11       68.72       95.28      8.85 o 
   5   3  11        3.61       17.20      8.27 o 
  -7   4  11       23.81       30.11     17.55 o 
  -6   4  11      100.36      115.24     10.51 o 
  -5   4  11       73.67       64.23      8.14 o 
  -4   4  11      323.79      324.36     13.60 o 
  -3   4  11        7.86        4.88      5.08 o 
  -2   4  11       35.09       34.66      4.03 o 
  -1   4  11        1.13       -0.22      2.37 o 
   0   4  11      598.06      671.42     16.91 o 
   1   4  11       31.92       50.51      5.47 o 
   2   4  11        3.66        1.73      3.63 o 
   3   4  11      298.79      253.01     12.91 o 
   4   4  11        3.72        1.70      6.08 o 
   5   4  11        0.47       -8.98      5.98 o 
  -6   5  11        0.63        5.24      6.13 o 
  -5   5  11        8.51       11.24      7.49 o 
  -4   5  11      147.15      118.09      8.98 o 
  -3   5  11       13.91       16.52      4.84 o 
  -2   5  11        0.00       -2.59      2.63 o 
  -1   5  11      244.62      213.08      7.98 o 
   0   5  11        8.61        3.52      3.11 o 
   1   5  11        1.04        7.65      3.61 o 
   2   5  11        1.12       -3.24      3.22 o 
   3   5  11      761.23      817.31     23.36 o 
   4   5  11        0.54        3.50      7.07 o 
   5   5  11        6.22        8.60      7.40 o 
  -6   6  11       34.66       21.46     12.75 o 
  -5   6  11       13.79        5.51      5.37 o 
  -4   6  11      129.67      137.06      9.66 o 
  -3   6  11      198.12      178.65     10.11 o 
  -2   6  11       39.48       45.91      8.61 o 
  -1   6  11       30.08       30.34      5.14 o 
   0   6  11       10.37       15.90      3.83 o 
   1   6  11      156.65      116.06      7.77 o 
   2   6  11      371.56      396.70     18.73 o 
   3   6  11      199.99      234.02     15.34 o 
   4   6  11       49.06       75.66     11.25 o 
   5   6  11        3.65       -7.56      8.46 o 
  -6   7  11        1.16        2.85      7.68 o 
  -5   7  11        1.30       -0.59      6.61 o 
  -4   7  11       68.89       60.43     10.70 o 
  -3   7  11       57.72       49.96      6.79 o 
  -2   7  11        7.35       10.87      3.41 o 
  -1   7  11        7.40        1.90      2.86 o 
   0   7  11      635.87      627.03     14.98 o 
   1   7  11       90.56       72.12      6.29 o 
   2   7  11      329.62      309.18     15.93 o 
   3   7  11       39.25       51.10     14.86 o 
   4   7  11        7.95       11.96      7.20 o 
   5   7  11        6.93       -0.24      7.48 o 
  -6   8  11       21.26       40.30     10.22 o 
  -5   8  11       10.88        4.39      6.63 o 
  -4   8  11       74.13       70.73     16.53 o 
  -3   8  11       58.50       71.48      6.04 o 
  -2   8  11        0.51        2.69      3.09 o 
  -1   8  11        2.82        2.03      3.01 o 
   0   8  11      235.81      219.48      8.70 o 
   1   8  11      792.76      851.06     34.04 o 
   2   8  11      310.57      291.95     15.97 o 
   3   8  11      176.04      166.25     13.78 o 
   4   8  11       49.06       55.84     10.54 o 
   5   8  11       24.40       27.61      9.45 o 
  -6   9  11        4.43        1.40      8.22 o 
  -5   9  11       21.02       28.88      9.53 o 
  -4   9  11        9.00        5.11      6.15 o 
  -3   9  11       91.99       88.78     12.49 o 
  -2   9  11        2.03        1.41      3.26 o 
  -1   9  11       42.82       52.14      6.77 o 
   0   9  11        5.31       -0.28      3.27 o 
   1   9  11      197.41      227.24     13.57 o 
   2   9  11       64.02       79.71     10.19 o 
   3   9  11        0.28       -3.38      5.72 o 
   4   9  11       17.84        6.51      7.45 o 
  -5  10  11       33.17       39.13      9.59 o 
  -4  10  11        2.84        0.39      6.17 o 
  -3  10  11      128.87      102.28     10.34 o 
  -2  10  11        1.96        3.11      5.18 o 
  -1  10  11       43.09       58.43      6.71 o 
   0  10  11        0.83        2.41      4.50 o 
   1  10  11      161.70      205.87     13.74 o 
   2  10  11       48.22       63.97      9.95 o 
   3  10  11       19.97       12.59     10.67 o 
   4  10  11       18.55        8.06     10.40 o 
  -5  11  11        6.43       20.44      8.38 o 
  -4  11  11       11.72        5.54      7.07 o 
  -3  11  11       24.40       31.67      8.02 o 
  -2  11  11       21.96       11.10      3.79 o 
  -1  11  11        0.31        2.70      4.23 o 
   0  11  11       77.09       79.17      7.81 o 
   1  11  11       70.02       75.43     10.02 o 
   2  11  11      260.32      255.93     15.73 o 
   3  11  11       28.04       18.85      8.25 o 
   4  11  11        0.60       -5.98      6.54 o 
  -5  12  11        3.30        0.44      7.80 o 
  -4  12  11      204.55      175.33     16.44 o 
  -3  12  11        6.49        2.29      4.57 o 
  -2  12  11       47.35       42.81      7.35 o 
  -1  12  11       39.05       33.47      6.00 o 
   0  12  11        0.10       -2.57      4.51 o 
   1  12  11       69.80       70.22     10.02 o 
   2  12  11       14.16       11.20      7.03 o 
   3  12  11       13.96       18.92      8.66 o 
  -4  13  11       29.42       22.51      6.98 o 
  -3  13  11       29.13       28.31      6.80 o 
  -2  13  11       66.86       81.78     16.14 o 
  -1  13  11        0.87        9.32      7.62 o 
   0  13  11       20.12       26.74      6.29 o 
   1  13  11       33.36       34.57      8.29 o 
   2  13  11        2.79        3.47      6.59 o 
   3  13  11       12.57       12.08      8.00 o 
  -4  14  11      136.32      153.05     12.24 o 
  -3  14  11        7.01       14.46     11.48 o 
  -2  14  11        0.62        3.62      6.51 o 
  -1  14  11       43.68       37.25     14.16 o 
   0  14  11       13.98       15.37      7.29 o 
   1  14  11       33.34       30.74     12.95 o 
   2  14  11       20.84       13.21      8.35 o 
  -3  15  11        0.75        3.88      7.16 o 
  -2  15  11       13.53        1.08      7.07 o 
  -1  15  11       18.75       18.60     15.75 o 
   0  15  11        0.34       -0.19      9.56 o 
   1  15  11       18.25       11.94     10.14 o 
   2  15  11       11.37        6.28      7.29 o 
  -2  16  11        5.22        3.51      7.57 o 
  -1  16  11        7.21        4.11      7.15 o 
   0  16  11       19.94       21.22     10.60 o 
   1  16  11        1.90       10.97     10.23 o 
  -7   0  12      249.62      226.32     27.57 o 
  -6   0  12        6.05        5.78     11.71 o 
  -5   0  12        2.34       13.48      6.97 o 
  -4   0  12       27.20       12.05     12.99 o 
  -3   0  12      245.81      228.83     16.61 o 
  -2   0  12      202.85      210.99     17.55 o 
  -1   0  12        7.03        1.88      5.41 o 
   0   0  12       14.58        8.82      4.24 o 
   1   0  12      130.19      104.43      8.79 o 
   2   0  12      335.91      292.96     14.17 o 
   3   0  12       23.92       43.77      8.14 o 
   4   0  12       86.26      118.34     12.18 o 
   5   0  12        0.09       -0.83      7.40 o 
  -7   1  12       39.55       83.38     24.93 o 
  -6   1  12       13.27       15.07      8.41 o 
  -5   1  12        1.05       -1.11      4.79 o 
  -4   1  12      120.66      120.26      7.74 o 
  -3   1  12      264.98      262.62     10.00 o 
  -2   1  12      188.84      173.57      9.39 o 
  -1   1  12       90.20       92.23      8.63 o 
   0   1  12       24.65       39.03      3.83 o 
   1   1  12       11.74        7.39      3.86 o 
   2   1  12       32.84       21.97      4.24 o 
   3   1  12        5.66        9.37      4.33 o 
   4   1  12        6.56        4.84      4.62 o 
   5   1  12       22.17       24.80      6.91 o 
  -7   2  12       73.38       90.69     17.85 o 
  -6   2  12        4.31       18.56      7.12 o 
  -5   2  12        1.09       -1.62      4.90 o 
  -4   2  12      190.15      189.55      9.19 o 
  -3   2  12      511.56      491.40     16.33 o 
  -2   2  12        0.03        3.85      3.75 o 
  -1   2  12        1.76        1.94      3.90 o 
   0   2  12       42.42       45.86      4.09 o 
   1   2  12       42.12       25.64      4.59 o 
   2   2  12        0.68        2.16      3.82 o 
   3   2  12      159.73      187.11     10.77 o 
   4   2  12        0.21       -6.23      5.69 o 
   5   2  12       12.19        7.88      7.86 o 
  -6   3  12       48.63       36.69      8.16 o 
  -5   3  12       27.15       33.12      7.09 o 
  -4   3  12      455.95      446.72     18.93 o 
  -3   3  12      202.99      209.03     10.91 o 
  -2   3  12       84.05       75.40      7.50 o 
  -1   3  12       36.97       30.55      5.04 o 
   0   3  12      193.06      229.52     23.03 o 
   1   3  12        6.77        1.87      3.23 o 
   2   3  12        0.29        0.39      4.18 o 
   3   3  12       46.18       36.89      6.70 o 
   4   3  12        1.47        6.86      5.44 o 
   5   3  12        7.44       -3.59      7.01 o 
  -6   4  12       37.77       28.41      8.58 o 
  -5   4  12       53.56       44.53      7.62 o 
  -4   4  12       16.13       14.45      8.08 o 
  -3   4  12      272.39      277.67     12.22 o 
  -2   4  12      106.87      103.52      7.81 o 
  -1   4  12      237.28      211.72     13.95 o 
   0   4  12       84.27       67.42     16.96 o 
   1   4  12        3.20        1.50      3.40 o 
   2   4  12       33.21       20.85      5.09 o 
   3   4  12      176.38      159.54     10.09 o 
   4   4  12       10.09       15.71      7.67 o 
   5   4  12        4.59        5.60      7.89 o 
  -6   5  12        6.64       15.04      7.02 o 
  -5   5  12       62.05       60.81      8.38 o 
  -4   5  12       18.68       14.78      6.04 o 
  -3   5  12      251.98      222.62     11.43 o 
  -2   5  12       33.19       24.10      5.24 o 
  -1   5  12       68.32       66.53      5.38 o 
   0   5  12      590.92      594.35     16.48 o 
   1   5  12       79.12       76.75      6.72 o 
   2   5  12        0.16       -2.30      7.63 o 
   3   5  12      565.67      583.94     18.43 o 
   4   5  12      136.71      135.30     13.79 o 
   5   5  12       14.60       31.01      9.67 o 
  -6   6  12        2.30        7.14      7.59 o 
  -5   6  12        0.39       10.89      5.67 o 
  -4   6  12       12.09        7.16      5.19 o 
  -3   6  12       19.88       15.22      5.52 o 
  -2   6  12       46.03       41.15      4.95 o 
  -1   6  12       49.02       41.55      5.94 o 
   0   6  12      176.07      206.24      9.52 o 
   1   6  12        3.40        2.86      5.34 o 
   2   6  12       76.01       68.91      7.15 o 
   3   6  12       81.85       88.90     11.24 o 
   4   6  12       37.65       25.04     11.15 o 
   5   6  12        3.24        1.26      8.21 o 
  -6   7  12        0.21       -3.76      7.16 o 
  -5   7  12       11.37       21.00      6.63 o 
  -4   7  12       16.09       18.25      5.89 o 
  -3   7  12       27.82       31.66      6.21 o 
  -2   7  12       30.52       26.01      6.81 o 
  -1   7  12      181.18      181.73      8.37 o 
   0   7  12     1063.50     1017.94     39.06 o 
   1   7  12      130.21      104.80      7.56 o 
   2   7  12       47.42       37.39      8.12 o 
   3   7  12      452.38      525.05     25.27 o 
   4   7  12        2.09       -2.68      5.96 o 
   5   7  12        1.26        1.31      8.10 o 
  -6   8  12        1.27        4.72      7.98 o 
  -5   8  12        8.21       11.72      8.05 o 
  -4   8  12        3.93        2.74      4.89 o 
  -3   8  12       55.98       51.57      7.17 o 
  -2   8  12       61.31       74.33      7.67 o 
  -1   8  12        7.17       -0.39      3.62 o 
   0   8  12        2.50        0.74      4.56 o 
   1   8  12       44.80       57.54     16.02 o 
   2   8  12       41.43       34.22      8.42 o 
   3   8  12       55.45       34.57      9.01 o 
   4   8  12       27.66       14.01     17.63 o 
  -5   9  12        2.03        0.51      7.79 o 
  -4   9  12       15.21       12.37     13.92 o 
  -3   9  12       83.02       67.16      7.94 o 
  -2   9  12        5.60        7.36      3.87 o 
  -1   9  12       34.57       32.12      5.05 o 
   0   9  12       56.82       57.48      5.90 o 
   1   9  12        0.80       -5.23     11.68 o 
   2   9  12       19.92        8.51      7.16 o 
   3   9  12      272.70      233.81     16.64 o 
   4   9  12        1.06        0.33      7.41 o 
  -5  10  12        0.46       10.84      8.08 o 
  -4  10  12        9.10        7.88      7.13 o 
  -3  10  12      180.52      177.48     10.77 o 
  -2  10  12        3.26        2.21      3.87 o 
  -1  10  12        1.65        2.95      3.95 o 
   0  10  12       33.27       46.52      8.58 o 
   1  10  12       21.49       20.98      7.39 o 
   2  10  12       71.08       74.82     20.58 o 
   3  10  12        0.25        8.77      7.41 o 
   4  10  12        0.26      -11.73     10.31 o 
  -5  11  12       16.04       30.55      9.58 o 
  -4  11  12       15.10        6.17      7.03 o 
  -3  11  12        9.37       17.96      5.90 o 
  -2  11  12       76.37       91.53     10.43 o 
  -1  11  12       19.50       24.53      5.97 o 
   0  11  12        8.62        3.92      4.75 o 
   1  11  12        0.13       -6.74      5.76 o 
   2  11  12        0.00       -7.63      5.09 o 
   3  11  12        0.86       -4.44      6.17 o 
  -4  12  12      103.63      111.74     13.72 o 
  -3  12  12       96.99      109.66      9.68 o 
  -2  12  12      265.99      277.50     16.50 o 
  -1  12  12       69.10       76.56      8.28 o 
   0  12  12        1.62       -6.17      4.55 o 
   1  12  12        8.40       13.63      7.34 o 
   2  12  12       18.18       -0.67      6.50 o 
   3  12  12        0.70        2.92      7.57 o 
  -4  13  12        8.52        0.21      8.30 o 
  -3  13  12      132.46      119.86     11.43 o 
  -2  13  12        4.34        1.22      9.37 o 
  -1  13  12       18.62       11.45      6.88 o 
   0  13  12        0.25       -6.47      5.67 o 
   1  13  12        7.31        8.77      8.19 o 
   2  13  12        0.59        2.76      7.38 o 
   3  13  12        0.60        4.37      8.24 o 
  -3  14  12       13.63       26.36      9.07 o 
  -2  14  12        3.38        2.66      6.55 o 
  -1  14  12       16.93        0.45     10.24 o 
   0  14  12        3.04        3.25      6.93 o 
   1  14  12        0.70       -0.55      6.18 o 
   2  14  12        0.85       -1.01      6.49 o 
  -3  15  12        2.01        0.89      7.29 o 
  -2  15  12        2.13       13.13      7.90 o 
  -1  15  12       51.86       40.43      9.23 o 
   0  15  12        1.79       -0.80      6.79 o 
   1  15  12       13.04       12.72      7.78 o 
  -1  16  12        4.86        1.41      7.54 o 
  -6   1  13        1.52       -3.62      8.46 o 
  -5   1  13       77.85       91.09      9.61 o 
  -4   1  13        0.00       -1.78      4.12 o 
  -3   1  13       60.40       57.91      7.01 o 
  -2   1  13       31.32       32.48      6.91 o 
  -1   1  13       10.60       12.63      5.32 o 
   0   1  13      102.91      112.19      7.26 o 
   1   1  13      155.83      131.61     14.63 o 
   2   1  13      105.12      103.64      6.86 o 
   3   1  13       23.84       17.97      5.00 o 
   4   1  13       71.19       70.38      7.61 o 
   5   1  13        3.66       -0.23      5.66 o 
  -6   2  13        2.82       16.74      9.67 o 
  -5   2  13        1.13        1.54      5.61 o 
  -4   2  13        0.00        2.27      4.77 o 
  -3   2  13       16.01       14.52      5.29 o 
  -2   2  13      195.41      199.13     15.08 o 
  -1   2  13       32.33       27.83     14.43 o 
   0   2  13       29.60       37.99      5.12 o 
   1   2  13      242.86      207.07     17.82 o 
   2   2  13        0.19        1.87      3.23 o 
   3   2  13        0.25        3.98      5.04 o 
   4   2  13        5.83        1.19      6.49 o 
   5   2  13       22.39       23.85     12.78 o 
  -6   3  13        6.72       13.87      7.26 o 
  -5   3  13       33.93       39.50      7.60 o 
  -4   3  13       92.67      109.12     15.65 o 
  -3   3  13        3.41        3.52      4.66 o 
  -2   3  13        9.16       12.40      4.75 o 
  -1   3  13      315.14      302.47     14.97 o 
   0   3  13       77.90       76.74      6.41 o 
   1   3  13       18.70       12.31      4.18 o 
   2   3  13       57.61       71.93      7.39 o 
   3   3  13       59.57       84.65      8.48 o 
   4   3  13        2.26       -1.50      5.44 o 
   5   3  13        2.27        8.82      8.95 o 
  -6   4  13        2.52        8.12      7.26 o 
  -5   4  13        0.52       -0.09      5.32 o 
  -4   4  13      223.94      226.31     12.54 o 
  -3   4  13       57.62       59.57      7.50 o 
  -2   4  13        0.19        4.58      4.28 o 
  -1   4  13       13.19       17.66      4.16 o 
   0   4  13      101.43      121.26     10.40 o 
   1   4  13        0.06       -0.17      3.50 o 
   2   4  13       36.36       45.06      6.41 o 
   3   4  13        5.40       -2.31      5.81 o 
   4   4  13       17.18        5.80      7.50 o 
   5   4  13        0.80        3.48      8.28 o 
  -6   5  13        0.70       -4.82      6.40 o 
  -5   5  13       24.04       27.04      7.25 o 
  -4   5  13       31.18       38.97      6.88 o 
  -3   5  13       81.51       81.10      8.28 o 
  -2   5  13       77.23       68.85      9.49 o 
  -1   5  13        1.44       -3.49      3.24 o 
   0   5  13      263.69      286.82     13.15 o 
   1   5  13       32.30       19.94      6.78 o 
   2   5  13        0.02        2.91      4.56 o 
   3   5  13       34.16       29.82     16.59 o 
   4   5  13       25.68       34.10      9.37 o 
  -6   6  13       34.50       38.90     10.33 o 
  -5   6  13       23.41       31.99      7.53 o 
  -4   6  13       32.63       43.25      7.26 o 
  -3   6  13       59.03       42.80      6.95 o 
  -2   6  13       13.03       19.28      5.73 o 
  -1   6  13      485.19      501.49     13.86 o 
   0   6  13      289.41      362.62     13.14 o 
   1   6  13        8.36       15.18      4.77 o 
   2   6  13        1.24       -3.21      7.10 o 
   3   6  13       25.51       16.52      7.64 o 
   4   6  13       16.29       21.83      9.38 o 
  -6   7  13        1.88      -10.94      7.50 o 
  -5   7  13        6.86        7.48      6.39 o 
  -4   7  13        9.86        9.02      5.64 o 
  -3   7  13       69.56       77.07      8.99 o 
  -2   7  13       11.14       19.82      6.38 o 
  -1   7  13      480.87      487.88     16.63 o 
   0   7  13      336.77      364.18     17.64 o 
   1   7  13        0.50       -4.51      3.88 o 
   2   7  13      130.83      137.65     15.50 o 
   3   7  13       97.54      109.28     12.38 o 
   4   7  13       28.20       25.75      9.34 o 
  -5   8  13        7.84        1.21      7.00 o 
  -4   8  13        1.57       -2.96      5.28 o 
  -3   8  13        0.24        3.51      4.88 o 
  -2   8  13       22.35       20.05      5.76 o 
  -1   8  13       22.71       28.68      5.10 o 
   0   8  13      115.91      120.68     13.44 o 
   1   8  13        1.88        3.35      5.48 o 
   2   8  13      110.45      110.47     11.69 o 
   3   8  13      118.02      130.98     17.58 o 
   4   8  13        8.32        1.84      8.38 o 
  -5   9  13        5.71        2.46      6.72 o 
  -4   9  13        1.13       -1.09      6.68 o 
  -3   9  13       78.79       74.84      8.57 o 
  -2   9  13        1.97        4.75      4.08 o 
  -1   9  13       76.21       79.26      8.78 o 
   0   9  13      125.27      118.67     10.95 o 
   1   9  13        0.10        0.77      5.25 o 
   2   9  13      476.86      561.89     23.31 o 
   3   9  13        0.08        4.55     10.45 o 
   4   9  13        5.98        3.47      8.06 o 
  -5  10  13        5.65        0.17      6.91 o 
  -4  10  13       24.89       28.71      9.10 o 
  -3  10  13       10.64        3.51      5.35 o 
  -2  10  13       82.90       84.46      7.05 o 
  -1  10  13       21.32       14.45      4.77 o 
   0  10  13       73.75       98.67     18.44 o 
   1  10  13       32.49       27.38      7.97 o 
   2  10  13       15.32       11.62      7.29 o 
   3  10  13        4.37        9.16      7.83 o 
  -5  11  13        1.79        2.67      8.12 o 
  -4  11  13       31.86       32.54     11.05 o 
  -3  11  13        2.92        9.40      7.77 o 
  -2  11  13        5.90        5.77      4.21 o 
  -1  11  13        2.90        4.79      5.06 o 
   0  11  13        4.76        7.27      5.55 o 
   1  11  13       16.80       14.28     12.52 o 
   2  11  13       15.59       22.72      8.47 o 
   3  11  13       14.85        6.58      7.92 o 
  -4  12  13       21.56       17.32      9.63 o 
  -3  12  13       33.10       37.47      9.72 o 
  -2  12  13        8.89        1.95      5.98 o 
  -1  12  13        8.09        9.39      5.48 o 
   0  12  13        0.85        4.72      5.38 o 
   1  12  13       20.89       21.07     11.29 o 
   2  12  13        5.99       -0.31      6.74 o 
   3  12  13        1.85        5.26      7.79 o 
  -4  13  13       24.15       30.82     16.32 o 
  -3  13  13       67.09       75.06     18.34 o 
  -2  13  13        0.80        3.31      6.55 o 
  -1  13  13        4.66       11.71      7.39 o 
   0  13  13        0.03       -4.73      4.99 o 
   1  13  13       35.95       39.81      9.27 o 
   2  13  13       21.74       19.30      9.16 o 
  -3  14  13       16.17        2.02      7.36 o 
  -2  14  13       38.04       42.38      9.99 o 
  -1  14  13        0.73       -4.99      6.85 o 
   0  14  13       30.15       38.66      8.02 o 
   1  14  13        6.79        6.22      9.84 o 
  -2  15  13       24.37       14.89      8.49 o 
  -1  15  13        1.17        0.05      7.12 o 
   0  15  13        9.86        3.56      7.25 o 
  -6   0  14        2.33        6.12     13.93 o 
  -5   0  14        1.10       -4.10      6.59 o 
  -4   0  14       58.07       49.52      9.32 o 
  -3   0  14       39.08       25.84     11.28 o 
  -2   0  14       47.74       73.89     13.27 o 
  -1   0  14        0.44       -6.21      7.24 o 
   0   0  14       49.84       34.21     10.80 o 
   1   0  14      105.92       80.70     13.90 o 
   2   0  14      179.45      141.19     26.83 o 
   3   0  14       26.17       18.25      7.44 o 
   4   0  14        0.00       -6.75      6.95 o 
  -6   1  14       58.50       80.30     19.87 o 
  -5   1  14        7.49        2.44      6.08 o 
  -4   1  14       57.65       56.09      7.41 o 
  -3   1  14      134.65      144.69     10.63 o 
  -2   1  14       12.97        5.11      5.18 o 
  -1   1  14       49.22       54.63     11.38 o 
   0   1  14       98.08       94.33     14.37 o 
   1   1  14      140.96      127.96      7.07 o 
   2   1  14       26.67       13.15      4.14 o 
   3   1  14       21.33       19.40      5.53 o 
   4   1  14        4.87       11.88      5.79 o 
  -6   2  14        5.28       12.85     11.71 o 
  -5   2  14        7.58        7.35      6.54 o 
  -4   2  14        1.99        7.11      5.89 o 
  -3   2  14      684.07      644.00     20.22 o 
  -2   2  14       44.11       37.65      8.14 o 
  -1   2  14       46.56       53.06     11.61 o 
   0   2  14        0.45        9.44      4.15 o 
   1   2  14        3.16        1.32      2.96 o 
   2   2  14      109.07      117.61      7.50 o 
   3   2  14       13.40       27.95      5.58 o 
   4   2  14        1.78        1.22      5.02 o 
  -6   3  14        3.05        1.60      6.57 o 
  -5   3  14        2.85       -0.69      5.92 o 
  -4   3  14        5.23        6.13      5.72 o 
  -3   3  14      170.01      201.97     11.70 o 
  -2   3  14      304.52      355.97     16.01 o 
  -1   3  14     1135.21     1130.54     36.13 o 
   0   3  14       30.20       27.06      5.13 o 
   1   3  14        2.05        1.92      4.35 o 
   2   3  14        1.94       -4.99      4.25 o 
   3   3  14       34.45       32.03      6.78 o 
   4   3  14        3.76        1.93      7.44 o 
  -6   4  14        8.51       18.43      7.42 o 
  -5   4  14        0.52       -2.36      6.10 o 
  -4   4  14        6.38        4.24      5.49 o 
  -3   4  14       45.40       46.02      7.38 o 
  -2   4  14      217.66      252.95     12.61 o 
  -1   4  14       42.29       41.98      9.26 o 
   0   4  14      243.51      192.41     33.79 o 
   1   4  14       67.95       62.85      6.75 o 
   2   4  14        2.88       -3.65      4.68 o 
   3   4  14       61.07       42.42      7.27 o 
   4   4  14        3.33       -0.30     11.76 o 
  -6   5  14        0.37       -3.25      6.71 o 
  -5   5  14       42.27       55.25      8.80 o 
  -4   5  14      174.24      188.76     15.34 o 
  -3   5  14       19.69       15.72      5.93 o 
  -2   5  14        2.16        3.94      6.68 o 
  -1   5  14       33.94       44.79     19.09 o 
   0   5  14      123.06      113.29      8.18 o 
   1   5  14        5.78        2.44      4.16 o 
   2   5  14       10.12        9.80      5.40 o 
   3   5  14        9.08        7.10      7.16 o 
   4   5  14        1.40       -5.55     10.85 o 
  -6   6  14        3.99       16.52      8.99 o 
  -5   6  14       60.44       67.43      9.27 o 
  -4   6  14       10.83       14.66      6.14 o 
  -3   6  14       17.27       24.74      8.40 o 
  -2   6  14        0.01        2.81      4.48 o 
  -1   6  14      283.73      284.32     16.28 o 
   0   6  14      434.86      431.96     14.79 o 
   1   6  14        2.85        1.12      4.52 o 
   2   6  14       40.99       20.81     19.81 o 
   3   6  14        0.00       -1.69      6.37 o 
   4   6  14        3.45       -4.23      7.36 o 
  -5   7  14       31.75       33.25      7.92 o 
  -4   7  14        0.27        4.99      5.63 o 
  -3   7  14        6.92       -0.85      4.95 o 
  -2   7  14        2.06       -0.68      4.69 o 
  -1   7  14       34.50       43.18      6.83 o 
   0   7  14       60.14       61.61      8.63 o 
   1   7  14       58.96       57.23      7.02 o 
   2   7  14       49.61       47.20      9.61 o 
   3   7  14      112.83      139.67     32.89 o 
   4   7  14       30.80       24.01      9.38 o 
  -5   8  14        0.10       -3.15     12.72 o 
  -4   8  14        1.04       18.73      6.66 o 
  -3   8  14        0.98        0.08      4.92 o 
  -2   8  14        4.72       15.91     13.74 o 
  -1   8  14       15.66       18.86      4.66 o 
   0   8  14       75.72       86.22      7.95 o 
   1   8  14        0.18       -0.91      5.79 o 
   2   8  14       22.40       25.44      8.33 o 
   3   8  14        0.11       -2.85      6.86 o 
  -5   9  14        0.27        5.42      7.92 o 
  -4   9  14        0.38        1.36      8.25 o 
  -3   9  14       80.86       77.37     12.49 o 
  -2   9  14        7.93        4.93      9.08 o 
  -1   9  14        0.50        7.83      4.34 o 
   0   9  14       47.97       56.94      8.88 o 
   1   9  14       99.03       86.88     10.42 o 
   2   9  14      172.95      164.97     14.53 o 
   3   9  14       10.49        9.98      8.30 o 
  -5  10  14        3.69       15.22      9.24 o 
  -4  10  14        3.35        5.85      7.64 o 
  -3  10  14       16.47       12.71      6.54 o 
  -2  10  14       49.82       41.48      7.57 o 
  -1  10  14       38.69       40.80      5.93 o 
   0  10  14        0.01       -1.47      5.44 o 
   1  10  14        0.37       -6.30      5.99 o 
   2  10  14      136.74      123.73     12.96 o 
   3  10  14        8.73       -2.81      7.22 o 
  -4  11  14        4.76       10.49      8.39 o 
  -3  11  14        0.00        5.19      7.98 o 
  -2  11  14        1.87       13.37      6.30 o 
  -1  11  14        2.64       -1.94      4.62 o 
   0  11  14        3.25       10.29      6.78 o 
   1  11  14        0.12       -6.38      6.08 o 
   2  11  14        0.09        4.41      7.00 o 
  -4  12  14       14.85       19.02      9.30 o 
  -3  12  14        5.20        6.43      8.27 o 
  -2  12  14       42.88       45.08      9.69 o 
  -1  12  14        0.22       -2.78      4.93 o 
   0  12  14        0.08        3.42      5.83 o 
   1  12  14       69.46       65.05     18.33 o 
   2  12  14       19.58       11.99      9.83 o 
  -3  13  14        2.22       -2.73     11.59 o 
  -2  13  14       47.96       52.23     10.28 o 
  -1  13  14       22.58       16.99      8.59 o 
   0  13  14        4.23        6.91      6.17 o 
   1  13  14        8.94       21.02      8.70 o 
  -2  14  14       15.61       -4.45      6.89 o 
  -1  14  14       12.96        7.44     15.43 o 
   0  14  14        0.01       -2.84      5.65 o 
  -6   1  15        0.35       -7.16     15.38 o 
  -5   1  15        6.70        5.73      6.71 o 
  -4   1  15       49.41       44.33      8.10 o 
  -3   1  15       77.81       81.35     10.96 o 
  -2   1  15      173.45      178.77     13.64 o 
  -1   1  15       24.67       27.51      7.61 o 
   0   1  15       33.86       34.63      8.20 o 
   1   1  15      221.91      241.86     15.06 o 
   2   1  15        0.00       -0.43      3.91 o 
   3   1  15        0.26        3.95      4.63 o 
   4   1  15        0.36       -3.47      4.97 o 
  -6   2  15       17.91        9.43      9.78 o 
  -5   2  15        2.15        0.14      6.33 o 
  -4   2  15       65.79       48.89      8.41 o 
  -3   2  15        0.44        5.55      5.61 o 
  -2   2  15       42.71       34.42      7.99 o 
  -1   2  15      175.03      177.44     14.43 o 
   0   2  15       11.02       23.39     11.41 o 
   1   2  15       22.92       11.90      4.87 o 
   2   2  15       36.01       22.88      5.03 o 
   3   2  15        7.52        1.53      5.03 o 
   4   2  15        0.26       -3.94      5.19 o 
  -6   3  15        1.31        2.22      8.35 o 
  -5   3  15       75.51       87.00     13.09 o 
  -4   3  15        0.16       -4.46      4.99 o 
  -3   3  15       56.74       62.02      8.01 o 
  -2   3  15       75.57      102.02     11.26 o 
  -1   3  15      340.09      364.38     20.44 o 
   0   3  15      117.55       86.11     10.38 o 
   1   3  15       18.79       26.94      5.64 o 
   2   3  15       40.38       35.94      5.70 o 
   3   3  15       21.76       23.55      5.54 o 
   4   3  15        0.73        5.44      6.04 o 
  -6   4  15        3.32        1.01      7.47 o 
  -5   4  15        3.01        1.45      6.62 o 
  -4   4  15        2.23        1.29      5.75 o 
  -3   4  15       41.93       38.92      7.37 o 
  -2   4  15       86.20       92.86     10.81 o 
  -1   4  15      127.03      143.73     12.26 o 
   0   4  15        7.46        9.44      7.73 o 
   1   4  15       11.41       16.73      5.44 o 
   2   4  15       33.86       56.27      7.65 o 
   3   4  15        7.90       12.23      7.34 o 
   4   4  15        0.00       -3.10      8.57 o 
  -5   5  15       15.29        0.11      6.52 o 
  -4   5  15       18.68       19.69      6.96 o 
  -3   5  15        0.08       -6.94      4.63 o 
  -2   5  15       27.31       22.71      6.24 o 
  -1   5  15      152.60      129.26     12.02 o 
   0   5  15       61.08       58.50      9.25 o 
   1   5  15        0.73        5.99      4.60 o 
   2   5  15        5.73        0.09      5.13 o 
   3   5  15       68.43       75.84     11.50 o 
   4   5  15        0.02       12.52      8.49 o 
  -5   6  15        0.00       -9.87      6.58 o 
  -4   6  15       52.74       53.77      8.69 o 
  -3   6  15        0.03        0.22      4.95 o 
  -2   6  15        5.65       11.09      5.64 o 
  -1   6  15       51.77       62.03      9.58 o 
   0   6  15       10.48       10.46      4.73 o 
   1   6  15       12.57       16.83      7.20 o 
   2   6  15      156.95      200.66     24.63 o 
   3   6  15        0.03       -2.21      7.06 o 
  -5   7  15       16.47        5.39     11.22 o 
  -4   7  15        5.42        4.09      6.16 o 
  -3   7  15        0.14        1.39      5.74 o 
  -2   7  15       14.30       21.97     10.31 o 
  -1   7  15       17.56       35.43     21.49 o 
   0   7  15      185.77      195.65     10.93 o 
   1   7  15       29.89       36.28      9.65 o 
   2   7  15      267.52      306.24     18.03 o 
   3   7  15        3.64        9.89      8.56 o 
  -5   8  15       13.88       22.68      9.56 o 
  -4   8  15       52.35       50.95      8.08 o 
  -3   8  15        3.51        0.35      5.69 o 
  -2   8  15       24.27       22.94     12.67 o 
  -1   8  15       68.69       84.33      8.91 o 
   0   8  15      118.55      112.65      8.98 o 
   1   8  15        7.44        4.76      6.64 o 
   2   8  15        0.84        6.16      7.12 o 
   3   8  15      162.48      129.45     25.62 o 
  -4   9  15        0.23       -5.70      7.06 o 
  -3   9  15        6.23        3.83      6.84 o 
  -2   9  15        0.09       14.92      6.48 o 
  -1   9  15        1.01       -3.65      3.99 o 
   0   9  15        4.33       -0.57      5.85 o 
   1   9  15        1.05       -3.55      6.92 o 
   2   9  15       98.43       95.17     12.67 o 
   3   9  15        0.35        2.01      7.98 o 
  -4  10  15        0.01       -6.02      7.03 o 
  -3  10  15        3.42       -8.58      5.72 o 
  -2  10  15       53.36       51.86      8.91 o 
  -1  10  15       16.40       12.45      5.57 o 
   0  10  15        0.16       -3.33      6.35 o 
   1  10  15       10.35       17.65     13.77 o 
   2  10  15      113.58      100.89     12.56 o 
  -4  11  15        1.61       -0.83      7.72 o 
  -3  11  15       33.52       31.00     13.16 o 
  -2  11  15        5.09        9.05      8.99 o 
  -1  11  15        0.90       -3.70      5.09 o 
   0  11  15       21.29       11.13      7.48 o 
   1  11  15       12.23       -1.04      7.52 o 
   2  11  15        3.05        0.79      7.06 o 
  -3  12  15        4.39        3.16      8.93 o 
  -2  12  15       16.00       26.06     14.96 o 
  -1  12  15        6.99       10.01      9.79 o 
   0  12  15        0.53       -3.13      6.50 o 
   1  12  15        7.25       -0.46      7.04 o 
  -2  13  15        0.03       -0.34     12.93 o 
  -1  13  15        8.51       10.22      8.95 o 
   0  13  15        1.69       -1.89      6.53 o 
  -5   0  16       27.94       28.54     15.30 o 
  -4   0  16        0.03       -2.31     11.74 o 
  -3   0  16      132.56      119.55     18.26 o 
  -2   0  16       60.99       71.04     14.53 o 
  -1   0  16      223.01      234.38     21.96 o 
   0   0  16        4.76       16.58     10.48 o 
   1   0  16       39.67       39.57     12.45 o 
   2   0  16      303.78      310.62     16.81 o 
   3   0  16        1.01       -3.16      6.25 o 
   4   0  16        1.80        6.94      8.64 o 
  -5   1  16        2.91       10.10      8.31 o 
  -4   1  16        1.19       -4.30      5.67 o 
  -3   1  16      171.35      169.21     14.56 o 
  -2   1  16       67.71       67.13     13.07 o 
  -1   1  16        4.65        3.79      6.14 o 
   0   1  16       15.74       -2.23      6.08 o 
   1   1  16        0.34        2.99      6.47 o 
   2   1  16      105.81      114.36     10.91 o 
   3   1  16        0.01       -1.02      4.67 o 
   4   1  16       14.02       15.77      6.53 o 
  -5   2  16       13.25       18.54      7.66 o 
  -4   2  16        0.00       -5.79      6.01 o 
  -3   2  16       16.66       16.02      7.77 o 
  -2   2  16      109.27      134.46     12.93 o 
  -1   2  16      379.01      361.00     20.34 o 
   0   2  16       31.33       51.29      9.12 o 
   1   2  16        5.85        7.98      6.95 o 
   2   2  16       10.34        8.49      4.72 o 
   3   2  16       15.29       19.52      5.62 o 
  -5   3  16        6.40       -0.47      6.69 o 
  -4   3  16       14.33       22.14      8.61 o 
  -3   3  16       81.92       82.90     17.94 o 
  -2   3  16        6.91        8.23      7.08 o 
  -1   3  16      287.46      287.05     17.02 o 
   0   3  16        1.98        0.58      6.15 o 
   1   3  16       18.07       13.42      5.32 o 
   2   3  16        0.01       -3.19      5.04 o 
   3   3  16        0.06       10.74      5.39 o 
  -5   4  16       15.81       25.39      8.22 o 
  -4   4  16       12.81       14.24      6.90 o 
  -3   4  16       39.36       24.55     11.43 o 
  -2   4  16       63.67       56.39     10.18 o 
  -1   4  16       61.91       68.17     11.91 o 
   0   4  16        2.91        6.68      6.50 o 
   1   4  16       29.68       29.96      6.39 o 
   2   4  16        0.74        5.65      6.49 o 
   3   4  16        1.09        3.75      5.73 o 
  -5   5  16        5.26        8.78      7.57 o 
  -4   5  16        0.12        7.12     11.25 o 
  -3   5  16       13.65        7.67      6.00 o 
  -2   5  16       15.97       15.35      7.56 o 
  -1   5  16      381.48      404.40     19.89 o 
   0   5  16        0.83       -7.19      6.33 o 
   1   5  16        2.06       -6.31      4.20 o 
   2   5  16       12.76        9.91      5.91 o 
   3   5  16        2.64        1.69      7.59 o 
  -5   6  16        1.96        1.21      7.05 o 
  -4   6  16      132.21      159.97     12.43 o 
  -3   6  16        8.17        2.41      5.70 o 
  -2   6  16        4.72        1.57      5.47 o 
  -1   6  16       22.52       17.97      7.98 o 
   0   6  16      107.09       97.48     11.35 o 
   1   6  16        2.36        2.10      5.12 o 
   2   6  16       12.13       12.77      9.30 o 
   3   6  16       37.83       26.60      9.05 o 
  -5   7  16       40.05       36.83     13.56 o 
  -4   7  16       50.73       59.71     14.45 o 
  -3   7  16        3.78       -2.54      5.79 o 
  -2   7  16        2.57       -4.56      5.63 o 
  -1   7  16        0.34       18.25      8.47 o 
   0   7  16        0.08        6.82      6.93 o 
   1   7  16        4.68        4.42      6.93 o 
   2   7  16       16.01       11.62      7.74 o 
   3   7  16        2.88        1.03      7.81 o 
  -4   8  16       10.80       14.25      7.07 o 
  -3   8  16       17.89       10.55      6.72 o 
  -2   8  16       10.65       15.69      6.94 o 
  -1   8  16       24.54       31.57      8.80 o 
   0   8  16        0.04        0.06      4.68 o 
   1   8  16       30.43       30.29      8.60 o 
   2   8  16       28.08       12.71     10.68 o 
  -4   9  16        0.01       -1.17      6.93 o 
  -3   9  16        6.30        1.11      6.86 o 
  -2   9  16       15.59       11.78      8.50 o 
  -1   9  16        0.35        3.94      7.14 o 
   0   9  16       20.05       14.77     12.48 o 
   1   9  16       17.66       15.43      8.66 o 
   2   9  16       89.07      123.50     13.73 o 
  -3  10  16        4.39       -4.74      6.98 o 
  -2  10  16       16.72       25.95     11.55 o 
  -1  10  16        0.35       -1.68     10.60 o 
   0  10  16       34.82       39.16      9.22 o 
   1  10  16       16.79       28.35      9.30 o 
   2  10  16        4.98       -3.64      7.79 o 
  -3  11  16        0.94      -11.41      7.61 o 
  -2  11  16        8.57       14.44     15.82 o 
  -1  11  16        3.86        1.00      8.25 o 
   0  11  16       35.47       39.34      9.38 o 
   1  11  16       33.51       19.51     15.01 o 
  -2  12  16        7.07       16.66     13.59 o 
  -1  12  16       65.31       87.49     16.31 o 
   0  12  16        0.63       -8.63      6.55 o 
  -5   1  17       10.86       14.06      7.95 o 
  -4   1  17        1.00        1.86      8.92 o 
  -3   1  17       24.04       11.52      8.54 o 
  -2   1  17      221.22      202.54     15.81 o 
  -1   1  17       10.79        7.62     11.31 o 
   0   1  17        0.38        0.64      6.22 o 
   1   1  17       13.23       16.20     15.18 o 
   2   1  17       34.27       19.76      6.51 o 
   3   1  17        6.37        3.42      5.06 o 
  -5   2  17       46.69       55.54     10.14 o 
  -4   2  17        0.54       -2.80      6.19 o 
  -3   2  17       74.39       83.01     12.13 o 
  -2   2  17        8.80        2.48      7.11 o 
  -1   2  17       27.02       34.43      9.29 o 
   0   2  17       20.91       28.26      8.85 o 
   1   2  17       54.86       66.11     10.68 o 
   2   2  17       34.07       29.86      7.06 o 
   3   2  17        2.89        6.42      5.35 o 
  -5   3  17       15.76       12.58      8.17 o 
  -4   3  17       15.06       24.10      7.91 o 
  -3   3  17        8.21       -1.89      7.26 o 
  -2   3  17        0.49       -4.64      6.72 o 
  -1   3  17       20.82       27.69      9.46 o 
   0   3  17        1.55        4.64      6.65 o 
   1   3  17       19.49       30.94      8.97 o 
   2   3  17        1.03        5.59      5.42 o 
   3   3  17        0.12        6.25      5.39 o 
  -5   4  17       66.86       69.83     10.62 o 
  -4   4  17        0.01        7.92      6.96 o 
  -3   4  17        4.09       10.22      8.20 o 
  -2   4  17        1.84        1.72      7.09 o 
  -1   4  17       89.38      133.98     29.30 o 
   0   4  17       11.94       11.97      7.51 o 
   1   4  17       29.20       28.17      8.99 o 
   2   4  17        1.26       10.20      5.91 o 
   3   4  17       10.65       17.61     12.35 o 
  -4   5  17       23.76       34.00      8.32 o 
  -3   5  17        0.86        5.79      6.50 o 
  -2   5  17       31.88       33.21     11.24 o 
  -1   5  17       12.30       21.35      8.46 o 
   0   5  17       25.29       21.77     10.50 o 
   1   5  17        0.94       -0.42      6.72 o 
   2   5  17        5.94       16.70      6.34 o 
   3   5  17        0.86       -2.09      7.87 o 
  -4   6  17       10.06       25.07      8.06 o 
  -3   6  17        3.35       -0.55      5.96 o 
  -2   6  17        3.28        2.18     11.82 o 
  -1   6  17       55.83       61.28     10.65 o 
   0   6  17        0.04       -4.78     11.25 o 
   1   6  17        0.09       -4.31      4.92 o 
   2   6  17        6.73       -3.15      8.39 o 
  -4   7  17       11.08       10.25      7.08 o 
  -3   7  17        0.21        7.49      6.71 o 
  -2   7  17       18.05       20.65     15.97 o 
  -1   7  17        0.33       -5.90      6.40 o 
   0   7  17        4.10       -3.28      6.84 o 
   1   7  17       39.49       39.51      9.42 o 
   2   7  17        5.22        2.51      7.21 o 
  -4   8  17       10.47       10.58      7.89 o 
  -3   8  17       22.30       27.04      7.82 o 
  -2   8  17       85.49      103.45     10.90 o 
  -1   8  17        5.48        5.88     10.85 o 
   0   8  17       85.72       81.70     18.00 o 
   1   8  17       33.74       37.65      9.44 o 
   2   8  17        0.68       -6.27      8.97 o 
  -3   9  17        0.37       -5.77      6.51 o 
  -2   9  17        8.79       15.55      7.63 o 
  -1   9  17        0.47        9.19      7.95 o 
   0   9  17        1.25        5.18     12.16 o 
   1   9  17       51.66       47.40     10.30 o 
  -3  10  17        0.58       -5.65     17.10 o 
  -2  10  17       49.63       54.83      9.57 o 
  -1  10  17        2.64       27.32     13.19 o 
   0  10  17        0.39        9.74     11.96 o 
   1  10  17        1.04       -0.69      7.32 o 
  -1  11  17       10.54       35.78     14.27 o 
  -4   0  18       92.97      133.83     22.13 o 
  -3   0  18      100.28       74.01     18.37 o 
  -1   0  18       28.44       37.80     14.53 o 
   0   0  18        3.50        5.50     10.11 o 
   1   0  18       28.92       52.64     14.84 o 
   2   0  18        0.63        6.78     12.08 o 
  -4   1  18        0.29       -1.53     16.55 o 
  -3   1  18       82.00       95.63     15.37 o 
  -2   1  18      904.65     1039.59     51.64 o 
  -1   1  18        5.53        5.84     16.51 o 
   0   1  18        1.25        7.31      7.47 o 
   1   1  18        2.29        7.95      7.61 o 
   2   1  18        7.82       13.15      8.93 o 
  -4   2  18        0.12       -2.71      9.34 o 
  -3   2  18       16.52        8.85      9.42 o 
  -2   2  18       20.73       33.83      9.76 o 
  -1   2  18        1.29       -7.19      6.99 o 
   0   2  18        3.97       10.13      8.32 o 
   1   2  18       16.97       13.13      8.62 o 
   2   2  18        1.55        9.14      9.37 o 
  -4   3  18        7.56       10.80      9.38 o 
  -3   3  18        1.73        9.36     13.36 o 
  -2   3  18        6.43       23.95      9.37 o 
  -1   3  18        2.92       20.39      8.26 o 
   0   3  18        8.98        9.28     10.08 o 
   1   3  18       24.41       44.77     10.63 o 
   2   3  18       26.61       25.73     10.34 o 
  -4   4  18        1.51        6.61      7.12 o 
  -3   4  18        6.75       13.88      9.54 o 
  -2   4  18       41.52       52.96     10.89 o 
  -1   4  18       75.76       61.67     27.47 o 
   0   4  18        3.13       10.23     12.51 o 
   1   4  18        0.32        2.63      8.26 o 
   2   4  18        1.88       10.23      6.48 o 
  -4   5  18        5.09       -4.23      6.87 o 
  -3   5  18       28.19       45.19     11.52 o 
  -2   5  18        0.31        3.12      7.56 o 
  -1   5  18        2.48        8.46      8.18 o 
   0   5  18        0.75       -7.47      6.40 o 
   1   5  18       13.39       13.98      8.77 o 
   2   5  18        5.20        2.94      7.91 o 
  -4   6  18        3.01       -1.12      7.67 o 
  -3   6  18       14.93       28.45      8.36 o 
  -2   6  18        0.62        0.62      7.73 o 
  -1   6  18        0.81        2.21      7.33 o 
   0   6  18        3.43        3.43     10.90 o 
   1   6  18        5.86       -0.61      6.98 o 
  -3   7  18        5.34       -1.05      6.66 o 
  -2   7  18        1.69       -2.40      8.35 o 
  -1   7  18        4.77        3.88      7.67 o 
   0   7  18       10.19       10.71      8.35 o 
   1   7  18        0.85        2.28     12.36 o 
  -3   8  18        0.55       -4.58      6.53 o 
  -2   8  18        1.64        6.51      8.85 o 
  -1   8  18        0.01        4.72      8.01 o 
   0   8  18       12.82       12.73     13.56 o 
   1   8  18        3.62        2.45     13.36 o 
  -2   9  18        9.49       20.58     18.56 o 
  -1   9  18       46.76       26.55     14.07 o 
   0   9  18        7.37      -10.74     11.88 o 
  -4   1  19        0.69        2.03     13.56 o 
  -3   1  19       16.99        3.24      8.79 o 
  -2   1  19        5.28       11.66      8.94 o 
  -1   1  19      198.35      159.93     29.20 o 
   0   1  19        2.12       -0.63     13.02 o 
   1   1  19        0.07        5.68      7.94 o 
  -4   2  19        5.32       -1.39      9.37 o 
  -3   2  19        0.83        6.64      9.34 o 
  -2   2  19       51.29       58.21     11.90 o 
  -1   2  19        6.57       10.87      9.51 o 
   0   2  19       28.96       26.19      9.38 o 
   1   2  19       79.73       79.08     12.02 o 
  -3   3  19       36.28       33.80     14.98 o 
  -2   3  19       51.40       60.28     12.20 o 
  -1   3  19       10.21       17.31      8.92 o 
   0   3  19        2.41       -5.65      8.67 o 
   1   3  19       23.57       30.42     10.01 o 
  -3   4  19        4.07       -8.68      8.59 o 
  -2   4  19        2.33       10.94     10.35 o 
  -1   4  19        5.83       23.75      9.09 o 
   0   4  19        0.27        6.84      7.98 o 
   1   4  19        1.65        5.76     10.35 o 
  -3   5  19       14.95       32.57     11.04 o 
  -2   5  19        2.61        5.04      8.56 o 
  -1   5  19        0.09       -8.97     12.38 o 
   0   5  19       26.10       37.08     10.28 o 
   1   5  19       11.79        3.19      8.37 o 
  -3   6  19        7.39       -0.09     15.62 o 
  -2   6  19        2.63        8.09      8.67 o 
  -1   6  19        5.77        0.58      7.92 o 
   0   6  19       16.52       17.33      9.13 o 
  -2   7  19        5.62        4.07      9.44 o 
  -1   7  19        4.32       11.56      8.51 o 
   0   7  19       27.40       33.09     10.37 o 
  -3   0  20        2.48        2.65     13.19 o 
  -2   0  20       20.99       25.92     14.96 o 
  -1   0  20      131.83      161.80     23.36 o 
   0   0  20        8.44       12.85     13.39 o 
  -3   1  20        2.22        2.20     16.28 o 
  -2   1  20       15.78       23.58     10.32 o 
  -1   1  20       10.40        5.18     12.23 o 
   0   1  20       16.14       24.97     14.39 o 
  -3   2  20       13.85       20.74     10.64 o 
  -2   2  20      134.89      145.10     16.44 o 
  -1   2  20        0.02        2.98      8.49 o 
   0   2  20       13.14        2.69      8.62 o 
  -2   3  20        0.25        0.83      8.59 o 
  -1   3  20       17.70        8.97     14.78 o 
   0   3  20        3.29       20.31      9.22 o 
  -2   4  20       15.82       13.93     13.25 o 
  -1   4  20        1.01        5.48      9.20 o 
   0   4  20        0.78        6.34     10.53 o 
  -1   5  20        4.66       17.36      9.93 o 
                                                 
